# Supplementary material for: Risk Prediction After Myocardial Infarction by Cyclic Variation of Heart Rate, a Surrogate of Sleep-Disordered Breathing Assessed From Holter ECGs
Source: Front Physiol. 2020 Jan 15;10:1570. doi: 10.3389/fphys.2019.01570 (PMC6974555; doi:10.3389/fphys.2019.01570)
Supplement: Supplementary file 1 [file Data_Sheet_1.csv]

#This comma-separated value file contains mortality status at 5 years; flat nocturnal tachogram status; the number of minutes with CVHR during the nocturnal segment; and the rate variability parameters shown in Fig. 6 for all patients.
patient_nr	5_year_mortality	flat_tachogram	CVHR_minutes	SDNN	HRVTI	SDANN	RMSSD	TP	VLF	LF	HF	HRT_TO	HRT_TS	DC	MEAN_HR
1	0	non-flat	119	112	41.6035543403964	71.01298	38.708394	9356.815927	2788.035091	1664.209898	272.948116	NA	NA	9.826172596	58
2	1	flat	0	30	7.65915826911678	21.796411	15.932354	439.20802	61.737811	10.716339	22.173866	0.3	-0.087	2.987067908	74
3	0	non-flat	0	69	20.2035823503713	60.504842	19.805305	3206.517215	157.156769	29.904397	48.407223	-0.7	2.671	4.222858836	71
4	0	non-flat	0	51	12.5045325779037	39.483762	14.252407	2633.953405	100.513998	28.700098	22.344649	0	0.55	3.014936271	79
5	0	non-flat	9	108	27.7051809210526	81.664264	31.191974	9771.823857	1648.043681	492.213407	135.018949	NA	NA	7.763326082	51
6	0	non-flat	40	91	25.7175767918089	57.783724	30.451385	7745.134256	1571.749425	354.472359	362.66002	NA	NA	10.58915379	64
7	0	non-flat	118	95	24.8342687355563	73.5825	26.295068	6972.206864	1216.164429	428.262406	124.855528	NA	NA	8.336743603	70
8	0	flat	0	84	17.1311288483466	69.757065	13.018853	2856.685705	110.875481	30.601569	20.630814	0.3	0.1	2.889584164	78
9	0	non-flat	0	48	14.9965397923875	35.73674	13.194791	2100.108598	201.096734	32.253806	19.601164	0	7.2	2.891173951	71
10	0	non-flat	10	113	34.6836879432624	82.224759	38.254408	10486.748404	2082.451988	541.183467	189.920224	-2	18.95	6.247305444	58
11	0	non-flat	32	126	35.903984637542	109.64583	23.098099	11421.378376	1353.03002	322.002248	73.540437	-2.1	5.065	5.045109193	63
12	0	non-flat	2	122	34.7595792637115	68.634081	75.91512	11397.797423	3289.254953	1020.518483	843.320169	5.1	28.3	8.903927461	50
13	0	non-flat	8	112	33.0336	94.630068	38.471833	12702.2325	854.204171	231.910572	202.124681	1	5.15	5.988485637	56
14	0	non-flat	66	72	22.8663062177439	49.879082	20.520882	5340.426541	970.4737	252.223318	67.494878	1.8	3	7.172389949	69
15	1	non-flat	89	142	50.4885496183206	108.542618	48.639672	19716.785949	3085.263516	975.013956	458.448199	NA	NA	11.70780335	61
16	0	non-flat	60	82	22.3926050420168	63.858642	19.150562	5290.191736	655.658108	142.686678	42.250328	-4	12.786	5.271371394	69
17	0	non-flat	146	145	37.8496163682864	93.197108	31.487657	14820.093559	3974.791392	1013.189767	150.134927	-6.5	20.533	10.50583338	55
18	1	non-flat	14	104	30.4920450135817	85.168631	25.421115	9264.616115	1121.915294	190.328617	38.205025	3.8	2.698	1.90975894	58
19	0	non-flat	105	68.125703	23.76498	53.101931	22.163249	4656.279384	804.701864	270.073917	95.744059	-0.1677	2.334146	5.26	68
20	0	non-flat	62	67	19.8756893382353	48.471203	16.919347	3806.284745	664.61685	139.932379	44.130568	1.2	2.533	5.054149296	66
21	0	non-flat	12	87	22.5728476821192	40.715483	29.47674	6431.647432	1444.133965	221.379053	117.099489	-0.4	6.433	4.763054975	56
22	0	non-flat	75	112	31.5976744186047	73.311431	32.517999	11702.522987	2325.212755	1547.870882	196.971057	1.4	18.7	9.934304231	55
23	0	non-flat	140	81	26.3639097744361	61.248607	22.810004	8674.499718	1144.380505	378.185533	96.984136	-2.7	10.8	7.126369415	65
24	0	non-flat	51	87	24.7934540832539	65.858123	19.953068	9195.940879	1209.278401	307.134023	57.017405	NA	NA	6.663002275	64
25	0	non-flat	123	69	19.683973354232	45.646871	21.527467	4232.779306	690.869084	251.589865	43.065176	0.5	7.8	4.448614127	70
26	0	non-flat	4	39	12.52998667259	30.364352	18.194226	1324.58482	119.097258	27.264835	26.861504	0.5	0.779	2.599976941	78
27	0	non-flat	5	66	16.0163056704794	37.726858	34.259896	2498.816228	293.543165	221.510479	221.316905	1.2	4.7	1.573740386	63
28	0	non-flat	2	90	21.2604611443211	67.787212	21.738191	5043.092268	677.10172	102.74219	71.307926	-1.2	9.4	6.106796728	56
29	0	non-flat	10	73	21.3389920424403	53.597371	17.060977	3997.974613	723.332492	106.530515	35.848541	-0.8	7.9	4.635629651	64
30	0	non-flat	84	89.300605	17.499142	51.642784	20.231232	3154.786771	611.688002	265.47462	43.890085	-0.9247	4.8	5.84	70
31	0	non-flat	119	228.091991	62.007353	199.38033	32.011567	34840.470697	2662.228942	1421.911893	194.474805	-4.5385	20.4	10.13	58
32	0	non-flat	55	80	24.8854764638347	57.322984	16.880711	6008.70557	824.966105	235.773083	30.755542	1.3	9.45	4.952685165	66
33	1	non-flat	145	122	40.0687830687831	97.970967	42.061397	11453.695334	931.134485	487.682135	335.76294	-1.8	8.2	8.996292576	61
34	0	non-flat	19	107	33.5531112507857	89.32708	24.274848	11458.416264	1149.624327	203.337386	56.993115	-2.4	5.85	5.77249151	61
35	0	non-flat	54	116	32.4483246814535	89.25515	20.358208	10164.574954	1500.64414	135.605001	63.442055	-1.2	6.375	5.459809657	53
36	0	non-flat	30	102	26.674661105318	93.000472	22.735314	10664.856153	498.347088	165.516775	92.772875	-2.8	8.82	6.187771648	81
37	0	non-flat	114	70	21.0495718792249	52.007024	14.97016	3229.124335	610.149876	397.061845	28.717951	-3.7	16.5	5.809612707	74
38	0	non-flat	22	104	35.2309027777778	80.129983	28.007734	10699.456573	2047.432132	736.828605	144.151208	-1.6	12.572	-8.95824639	70
39	0	non-flat	18	78	22.8131354767793	58.377144	16.619806	5166.734186	558.72442	83.554723	56.595368	-1.2	5.637	6.358905373	61
40	0	non-flat	16	48	15.0738799835594	38.42875	9.984939	1640.551576	164.714771	27.789958	14.339917	0	6.1	2.90472931	105
41	0	non-flat	24	72	21.5343431705406	45.610534	18.061962	3634.746918	643.833472	220.430975	38.686644	-2.4	6.3	6.064663893	66
42	0	non-flat	40	72	15.9503877737226	66.094996	11.077937	3074.1793	177.694051	55.268683	27.719839	-2.7	4.6	4.523565288	95
43	0	non-flat	3	86	20.6093012275732	51.803796	16.147883	3608.31205	711.752481	65.569073	57.290514	NA	NA	6.312101276	66
44	0	non-flat	91	138	51.8196239717979	110.567541	34.085663	19689.632811	1187.190743	410.74723	235.964508	NA	NA	7.185458691	71
45	0	non-flat	91	103	35.1770925110132	77.255437	19.114598	9312.372043	1251.735052	355.048637	52.999788	-2.2	4.133	6.173838698	63
46	0	non-flat	93	129	37.1566380133715	94.695085	34.91898	16037.106607	2468.862939	784.40187	273.066752	-2.4	7.986	9.768971019	60
47	0	non-flat	83	94	30.8594436310395	67.837979	29.493851	9137.106882	1378.803492	319.398645	124.694991	-2.3	8.433	5.176609602	63
48	0	non-flat	0	28	9.02377892030848	20.870801	13.460771	746.501301	60.612738	19.056463	16.503497	NA	NA	3.198328621	81
49	0	non-flat	9	240	69.410437235543	190.101785	43.598884	32704.302065	4130.361735	846.666959	256.552584	-2.3	31.9	7.15784354	43
50	0	non-flat	142	115	40.9315136476427	56.42453	40.07373	13001.857593	3143.200042	1479.264481	457.880296	-2.6	21.45	9.819162331	66
51	0	non-flat	23	99	32.9840255591054	62.615479	62.977326	7410.174783	1071.219914	852.549836	869.866103	NA	NA	5.67385666	57
52	0	non-flat	27	99	27.4524904214559	67.06567	22.623154	7388.919897	1724.789343	524.939994	82.081045	-0.5	6.2	8.204503842	56
53	0	non-flat	35	71	18.3759545373823	52.72655	17.072763	5214.970168	521.625706	110.02783	40.257004	0.1	-0.265	2.772299988	75
54	0	non-flat	42	97	28.6681802305274	71.438574	27.131591	7714.954497	1455.883865	262.830875	159.943665	-1.5	8.725	7.559319917	60
55	0	non-flat	56	112	35.3436790310371	76.824595	29.708292	8749.914889	1439.98792	397.383361	91.540914	-9.6	6.9	5.729480148	63
56	0	non-flat	2	112	38.8816876903001	93.653507	20.061868	14780.014874	1448.914324	332.710157	75.715599	-2.1	12.481	7.612570159	62
57	0	non-flat	35	89	24.4166153846154	75.937538	16.355578	4970.554632	649.730669	114.230228	33.617058	NA	NA	4.754837002	70
58	0	non-flat	255	123	30.6505791505792	92.584457	22.1179	10570.600429	2405.462774	421.129295	92.565564	NA	NA	8.564699307	59
59	0	non-flat	127	128	36.2178020885132	101.90996	25.57085	18228.743839	753.465761	443.874398	52.453406	-0.2	2.269	3.937101587	61
60	0	non-flat	2	109	28.809642560266	77.96148	57.095597	12833.360085	1889.434315	770.067883	532.542665	NA	NA	5.076000406	65
61	0	non-flat	137	71	21.4753552397869	52.042226	21.355347	5039.307903	887.584614	437.422215	113.954881	-3.6	6.15	8.094677767	65
62	0	non-flat	208	68	20.128390278267	41.08147	15.818323	3659.164592	1109.504642	104.50349	43.748522	-0.5	3.9	4.622120446	81
63	0	non-flat	171	118	34.5723839496459	73.16393	42.008275	12107.515564	1693.498694	1017.357221	363.110134	-3.4	9.462	7.677915627	65
64	1	non-flat	55	98	26.8414713541667	83.383728	13.549128	5558.107765	731.064078	175.444989	34.239252	-1.4	3.123	5.624424741	64
65	0	non-flat	37	63	14.593984962406	47.327634	17.170109	4615.129853	559.168419	191.369618	56.506836	0	6.2	5.011635421	77
66	0	non-flat	203	86	25.5798396334479	68.983619	18.086668	6136.909897	971.380289	268.930957	54.535591	-1.3	2.535	5.211432468	82
67	0	non-flat	13	95	23.3098542678695	51.740733	47.01669	6194.236439	1088.64375	285.8946	323.915038	NA	NA	5.402295332	53
68	0	non-flat	18	130	26.8665855636659	112.672	54.026117	25191.362795	1283.360727	425.412818	540.291714	NA	NA	-4.065088279	58
69	1	non-flat	90	73	15.1906168549088	27.373206	19.117036	12065.486519	4729.773769	194.57667	31.109571	-1.5	-3.055	2.861208223	79
70	1	flat	0	59	12.4856486796785	51.074834	13.671177	2695.283991	121.497831	24.349032	16.410248	0.6	0.327	2.07230146	56
71	0	non-flat	47	77	18.0007289958083	58.390264	15.25798	3271.672061	603.923454	144.511628	60.562804	0.1	2	6.166438883	72
72	0	non-flat	74	121	41.4804900181488	98.787493	20.279104	11672.337174	1366.202921	250.558211	86.56211	-1.1	5.38	7.020047736	65
73	0	non-flat	59	92	24.4457489878543	62.94059	28.511786	6123.16624	2103.117275	430.054787	112.730272	NA	NA	8.35230617	52
74	0	non-flat	40	158	49.662447257384	132.475303	50.191045	17787.994322	1599.133426	713.19858	431.919678	NA	NA	6.376421935	57
75	0	non-flat	71	84	25.8410573292139	58.263944	46.579649	6951.366892	1096.260825	562.178539	326.247633	-3	2.17	4.374404902	64
76	0	non-flat	61	57	16.4529884032114	28.055582	16.735205	3065.985465	908.284665	217.494335	42.709173	-0.5	10.728	5.947533411	70
77	0	non-flat	199	94	27.1611253196931	66.390841	22.527013	7114.824409	1294.498057	573.568607	93.234929	0	17.3	8.44316007	66
78	0	non-flat	123	96	29.5356200527704	68.974244	23.15337	8920.032371	986.029326	239.401583	43.364131	0	7.34	5.118192293	73
79	0	non-flat	0	111	31.3356428021555	89.10018	24.821499	14655.600204	884.37222	175.226444	97.878342	NA	NA	7.299882664	58
80	1	flat	0	86	15.6626650660264	80.964132	26.066544	9031.413108	188.439337	54.942857	60.575965	NA	NA	3.386598073	70
81	0	non-flat	16	100	25.9830421377184	80.74956	14.925991	10851.703461	848.761737	153.696543	31.721894	NA	NA	4.975705433	60
82	0	non-flat	0	127	31.2881040892193	97.038771	28.401919	13275.626488	1804.707158	369.575922	55.683354	NA	NA	5.170959082	57
83	0	non-flat	0	40	11.6186312230384	27.86111	12.678992	1144.297026	134.631188	23.635148	15.237839	NA	NA	2.880347481	75
84	0	non-flat	128	61	19.0503144654088	38.375804	19.324774	4307.191429	1245.704661	114.888201	40.180889	-2	4.6	4.338437837	65
85	0	non-flat	153	127	37.3328416912488	81.437578	46.940164	12378.975693	2981.780349	1146.026202	301.985884	NA	NA	6.309661147	60
86	0	non-flat	12	94	20.7963302752294	54.271788	23.271134	8279.786029	1447.95739	225.327057	61.513421	-0.8	3.976	5.66984201	51
87	0	non-flat	20	140	47.7052321296979	109.992445	41.371389	13142.848677	2666.479892	940.243621	309.040153	0.6	7.966	5.750301461	49
88	0	non-flat	54	74	26.3904451682953	65.461687	10.494268	3128.148093	232.665772	79.059898	16.003145	-3.1	1.837	3.037286875	89
89	0	non-flat	24	123	30.1837719298246	108.421684	17.749726	9115.38482	918.262573	138.630157	59.449244	0.5	2.882	0.574512207	72
90	0	non-flat	12	97	21.8004143646409	55.691625	33.127161	7495.01193	1696.684733	417.837017	191.634675	2.5	6.243	7.48408774	55
91	0	non-flat	60	130	38.3025936599424	87.220438	34.591982	12526.827024	3638.903157	1254.012416	228.337271	-8.9	31.3	10.06411376	57
92	0	non-flat	0	49	8.87683408577878	41.804331	11.0182	833.356095	74.639129	11.782311	21.575287	0.5	0.396	2.660047528	89
93	0	non-flat	139	88	18.384460367219	43.711557	19.910677	9763.251385	5365.179438	407.315784	52.839522	4.6	0.449	5.627328788	64
94	0	non-flat	138	73	23.1069356175739	51.073955	23.554937	4536.512105	633.24084	155.466964	39.048347	-3.5	4.071	4.187681079	72
95	0	non-flat	119	103	35.1202475685234	76.015011	19.65386	10334.3011	1830.671404	371.604285	70.572468	-3.2	8.667	6.8781619	60
96	0	non-flat	111	134	42.9254587155963	102.557171	25.636429	14188.886058	1865.271854	489.375643	105.068035	-6.8	19.47	6.290791006	71
97	0	non-flat	4	90	26.2284096271826	66.646009	21.5578	3611.21196	865.863527	147.204294	51.652323	NA	NA	4.789015015	56
98	0	non-flat	102	67	18.4143013100437	30.548216	26.177161	4072.932529	1500.945902	358.434628	69.416036	-2.3	1.7	6.278689692	67
99	0	non-flat	65	76	25.5511173184358	56.693363	17.834742	5982.115224	969.533357	310.796747	77.961925	NA	NA	6.383357287	78
100	0	non-flat	132	108.724171	36.608538	74.561733	38.648797	11505.855548	1896.1198	671.22253	274.432474	NA	NA	8.15	62
101	0	non-flat	85	98	28.906868451688	64.414801	36.649861	8861.415102	1918.637806	800.822929	316.781125	NA	NA	10.15040589	60
102	0	non-flat	0	121	25.4165316045381	78.997951	73.442885	13500.446264	1321.753928	955.309759	974.214786	0.7	0.99	-8.892260233	66
103	0	flat	0	18	5.1106503185479	13.142229	10.186233	165.718229	12.053623	3.073513	21.933833	NA	NA	3.405493942	90
104	1	non-flat	3	74	19.8870186176996	61.283424	17.807008	4822.141771	445.424673	73.390118	32.98659	-0.2	7.05	3.426446081	60
105	0	non-flat	51	61	15.8607142857143	40.552596	19.580906	3510.63232	992.982893	320.967803	62.315489	0.1	4.4	5.803814301	66
106	0	non-flat	0	68	20.3662420382166	46.392012	27.989298	3568.176175	551.125995	104.70249	106.429738	NA	NA	5.217577324	63
107	0	non-flat	4	89	23.4227913882702	69.463042	24.970847	4067.31994	586.334448	142.211518	72.42603	-0.1	4.712	4.461126267	56
108	1	non-flat	53	206	49.1080858085809	164.511131	62.423977	43468.453722	4682.246736	1759.878914	607.083788	-0.5	3.576	1.552620739	60
109	0	non-flat	208	80	23.3420229405631	70.12811	20.263548	5149.378958	440.261458	113.69824	29.885205	-2.2	2.833	4.478139416	73
110	0	non-flat	58	126	31.9530534351145	89.403397	31.131956	11756.011816	2751.11737	783.432823	156.770662	NA	NA	9.021571864	60
111	1	non-flat	65	121	30.6198603568658	88.539736	23.863072	17815.968654	2572.915632	382.538079	100.297006	-1	4.409	6.995563778	57
112	0	non-flat	87	143	42.7992213570634	102.219593	32.615848	14663.388081	3441.328997	790.877192	153.403028	-4.1	23.66	6.992564215	64
113	0	non-flat	204	129	38.2649950835792	104.124974	41.374857	18226.103209	2939.189034	761.50744	355.59378	-1	5.617	7.352488764	63
114	0	non-flat	59	119	30.0665972944849	41.012009	45.57357	11265.591593	3896.279516	645.345326	209.42352	-0.8	14.313	7.723110885	44
115	0	non-flat	34	54	15.5705076551168	40.558135	16.589104	3190.228001	247.090917	36.437293	35.456532	0.4	0.457	2.852790665	82
116	1	non-flat	2	46.091013	13.691095	30.090636	15.692806	1758.202743	156.416657	35.428929	26.54522	1.0397	2.0875	3.04	78
117	0	non-flat	42	89.833364	22.166292	67.883223	24.506075	5706.197942	947.7984	287.579054	106.588197	NA	NA	7.21	68
118	0	non-flat	93	122	31.7827272727273	82.928829	22.587217	13485.857608	2212.95968	621.144232	68.816528	-1.3	10.613	8.905351101	56
119	0	non-flat	87	97	26.0184916606236	77.783472	21.472249	7698.258749	663.139493	261.238545	41.407936	-1	8.4	4.900428903	62
120	0	non-flat	1	50	9.72782710070846	30.424483	11.306811	2833.499981	348.022046	35.737449	11.699306	0.2	2.25	3.14465775	77
121	0	non-flat	170	168	36.0783803863299	146.054227	22.677021	30005.76564	2387.873336	2260.034287	70.217163	-3.4	8.881	8.323730796	70
122	0	non-flat	135	101	29.9396046852123	68.137493	24.662135	8507.453277	1396.063268	440.468582	76.375846	-1.7	24.54	7.121074224	66
123	0	non-flat	59	174	35.8076285240464	155.572957	23.116698	14442.939444	975.320061	171.136777	96.715115	NA	NA	6.552024297	72
124	0	non-flat	27	83	25.3125148420803	74.911033	14.95074	7991.933056	211.20652	55.684333	36.581953	NA	NA	4.882752118	82
125	0	non-flat	50	65	18.53866039953	35.044993	22.01421	3290.957779	884.001704	186.001331	41.702501	0	25.9	5.178699529	69
126	1	non-flat	36	94	26.8407441016334	66.961631	27.382972	5947.710866	1169.560455	266.346546	130.00847	-2.1	12.15	6.638588413	66
127	0	non-flat	135	82	21.5895053979412	43.517792	27.933606	5860.370308	1384.011761	462.194872	154.141739	NA	NA	8.000161492	63
128	0	non-flat	57	199	42.4214002642008	157.256953	48.331352	39371.706399	7066.040983	823.276625	202.05185	NA	NA	11.42618703	55
129	0	non-flat	32	77	20.3531544597534	55.53158	25.358243	4858.213875	358.736255	65.857098	63.276378	-0.1	3.02	4.034052913	73
130	0	non-flat	52	92	29.4275808936826	55.192838	42.244477	7628.413722	1297.956713	538.526482	202.23226	-6.2	19.55	8.758906409	57
131	0	non-flat	9	88	23.1237373737374	60.105821	30.400778	5644.376888	912.077696	232.759149	115.242847	-0.9	18.35	5.102147403	59
132	0	non-flat	9	131	42.6119402985075	111.223311	20.905082	11815.156256	1226.036489	307.474567	53.266805	-0.4	3.269	5.48969095	70
133	0	non-flat	16	94	28.3542423241994	79.606299	16.003079	7809.5029	440.528803	112.060916	26.754402	0.4	2.691	4.92969377	68
134	0	non-flat	65	50	15.5023078147382	37.333758	12.423319	2586.559682	405.104539	52.612191	31.028358	-0.9	1.417	4.061605493	69
135	0	non-flat	19	68	15.2020150273224	49.109124	14.606169	3099.597328	474.534826	68.924322	37.210094	0.2	5	4.182731695	63
136	0	non-flat	9	104	27.30131826742	78.555425	20.223982	14772.912472	3586.867288	206.470398	40.163289	NA	NA	4.25528653	61
137	0	non-flat	16	93	25.5571177504394	82.883417	25.680254	6787.164052	601.76813	178.175586	109.829649	-0.1	6.2	5.598712101	63
138	0	non-flat	164	110	31.6313531353135	66.722825	35.39675	9347.835221	1979.381487	684.553359	110.986272	-0.5	17.9	4.719233566	69
139	0	non-flat	138	129	36.1013731825525	103.303926	26.811205	14173.310452	2145.483496	738.99152	119.252669	NA	NA	7.00359139	68
140	0	non-flat	11	110.502245	19.847078	90.941994	71.608033	9983.43248	1858.109914	1062.16409	612.078452	NA	NA	8.98	70
141	1	non-flat	0	117	36.64651416122	101.100618	25.059812	6980.859138	737.498211	198.243414	93.135638	NA	NA	5.239950455	49
142	0	non-flat	13	51	12.7994335736354	41.902668	11.631855	3559.305809	177.987441	18.825489	6.249493	-0.6	4.7	2.869635419	78
143	0	non-flat	41	127	30.0161290322581	70.164507	53.092942	16555.515889	3636.03112	1445.701373	449.524137	NA	NA	10.14841754	50
144	1	non-flat	95	114	30.5089820359281	56.786927	29.017219	8685.857626	1584.416524	430.691558	109.890423	-3	16.133	7.987134869	62
145	0	non-flat	94	94	26.1369661266568	49.274805	27.3473	7602.006024	2091.142735	669.76382	185.63886	-7.3	18.65	10.76384952	61
146	0	flat	0	203	28.546888694128	166.473182	50.183991	57294.432065	2960.825909	571.773716	161.101535	NA	NA	16.76890828	47
147	0	non-flat	79	141	38.5314752522826	118.407648	25.086584	17527.93873	2483.24782	832.80033	125.459024	5.1	1.736	3.143850269	63
148	0	non-flat	62	97	28.5654520917679	84.524383	13.979563	9682.672536	935.10092	203.544727	27.643077	0.6	1.8	4.183857434	69
149	0	non-flat	62	105	29.7587467362924	71.583186	27.945383	9531.992415	2133.349285	533.198887	129.715869	-5.9	24.533	9.067146124	56
150	0	non-flat	97	51	16.6840584119258	34.65276	21.03521	1588.582354	326.978367	78.008113	64.099583	0.2	1.794	5.307684106	90
151	0	non-flat	40	90	19.7445463167879	47.537827	23.26188	6331.002797	2255.010074	466.276244	83.703896	0	1.6	8.331481595	57
152	0	non-flat	0	102	27.4400871459695	45.687042	47.126594	11407.318495	2249.746969	547.787983	536.275757	NA	NA	-7.751783564	67
153	0	non-flat	64	123	24.1359289617486	111.483809	23.973679	28680.195949	2091.365701	524.865856	71.739526	4.5	9.3	8.164145971	57
154	0	non-flat	73	85	22.254007063298	52.382554	35.067185	4524.783324	1309.676826	212.392856	138.095228	-0.9	1.493	1.949780522	65
155	0	non-flat	28	120	32.9129094412331	85.275449	29.508008	12577.006062	2212.927847	460.018601	184.520116	NA	NA	7.401932394	63
156	0	non-flat	55	92.16114	26.497001	68.512393	32.281624	4122.858281	666.538885	102.247967	131.193519	-0.6959	6.65	5.09	71
157	0	non-flat	69	61	18.4258247318357	42.389316	29.915343	2839.266442	586.231635	157.017488	114.912254	-1.8	6.242	5.020531588	67
158	0	non-flat	83	118	27.8444003964321	66.276784	38.426282	12369.905517	2486.788696	673.784461	200.673597	-2.7	14.533	7.192660498	57
159	0	non-flat	55	88	25.8982213438735	54.355132	29.003552	6889.536393	1518.09442	227.925291	131.512405	-1.1	3.866	5.500799796	59
160	0	non-flat	107	61	16.0290942360476	37.105522	42.986478	2642.106994	372.456217	481.931973	415.555168	-1.5	15.85	6.365244166	62
161	0	non-flat	45	83	22.0359926639156	69.220663	16.009329	7057.14425	617.412521	280.034207	42.707771	-0.5	6.033	5.338024351	66
162	0	non-flat	9	137	44.5503432494279	105.911068	54.026513	15808.7407	2094.780126	842.190276	416.079945	NA	NA	7.909929375	56
163	0	non-flat	153	78	22.3231571109456	50.994687	16.565307	3138.521625	965.537901	294.950546	45.971455	-3.5	5.4	7.001861141	65
164	0	non-flat	77	86	23.8379572796465	57.842217	20.140995	4883.16341	916.052393	225.24205	62.008173	NA	NA	5.290586741	67
165	0	non-flat	114	98	23.1265103056148	106.134568	22.256751	10602.180378	1219.243953	434.721587	134.516428	0.2	2.733	3.542817673	71
166	0	non-flat	0	102	18.3505555555556	85.154948	22.695901	5504.69048	774.442706	127.496828	82.214306	NA	NA	6.300930891	49
167	0	non-flat	21	115	31.2002510985562	89.150259	26.95047	8020.907039	1324.438467	295.085013	76.556691	NA	NA	7.99852258	48
168	0	non-flat	145	117	29.197467352592	68.571664	30.383886	10931.318637	1991.007946	542.10095	85.755259	NA	NA	5.188954617	55
169	1	non-flat	3	65	14.3158194233687	46.196675	22.575661	2418.169457	453.524343	104.009172	120.753172	0.4	3.133	4.494509492	63
170	0	non-flat	157	66	17.3079725675096	34.514989	44.417267	3266.440795	830.25762	161.469333	188.220887	-0.3	7.45	3.551315958	59
171	0	non-flat	74	89	25.2826086956522	65.282326	27.661674	5202.257729	1358.42638	314.107582	132.522296	0.2	5.627	6.191728961	69
172	0	non-flat	7	105	19.5477685950413	92.510501	22.055894	4855.425364	708.693854	332.303909	65.041734	NA	NA	6.820832298	72
173	0	non-flat	8	80	22.3135858729707	52.314438	33.871336	5982.297032	670.277986	161.633918	220.110556	-1.4	5.025	6.251024853	58
174	1	non-flat	9	108	29.9925512104283	76.890013	36.669746	15293.940951	1787.887449	286.812654	124.203887	-0.1	3.756	6.276488399	57
175	0	non-flat	62	96	22.7613240418118	55.583446	32.907946	7613.048283	1932.072765	381.410258	161.588049	0	4.728	6.372259202	57
176	0	non-flat	7	87	28.3474146671173	71.932998	22.183788	8902.111964	1042.958229	293.419188	80.233477	NA	NA	6.158341682	63
177	0	non-flat	3	105.235855	25.576474	79.855922	34.040872	9171.076561	776.443156	133.18166	146.804488	1.0574	0.982609	3.72	63
178	0	non-flat	16	46	12.494782708405	36.591385	12.032353	1556.40312	235.719447	57.773137	29.245743	3.6	-0.45	4.198837819	84
179	1	non-flat	96	57	16.2213728549142	42.560093	41.660499	1701.192263	120.833641	153.790901	300.116914	1.2	1.755	2.555260474	78
180	0	non-flat	38	119	29.7968337730871	79.185187	38.578482	11142.270499	3313.479135	543.350232	284.369459	0.5	5.688	2.242810206	56
181	0	non-flat	52	49	11.4486507858061	25.121757	12.473315	1345.892884	136.157146	22.120632	12.551559	-0.1	0.664	2.755354065	89
182	0	non-flat	26	143	33.770468528159	100.98918	47.441934	17758.65781	2952.265499	971.82167	378.197533	NA	NA	8.852049746	56
183	0	non-flat	0	68	18.8888344760039	46.182424	23.539385	3952.821128	541.021438	83.834441	80.875894	-0.8	12.5	5.683274545	57
184	0	non-flat	54	142	49.2421921037124	109.418392	27.593587	14401.851802	2672.458464	780.098226	166.330771	-1.3	24.65	9.507440658	63
185	0	non-flat	93	80	25.1231215396784	62.880448	23.196759	6242.857285	1027.71509	163.788664	130.981922	NA	NA	5.433107923	62
186	0	flat	0	42	14.0302741812643	29.477694	20.212728	1835.727185	165.59808	45.670941	45.058225	-0.1	1.922	3.739827406	57
187	0	non-flat	92	101	34.1270459859704	81.066475	18.477322	8046.145137	1176.259171	581.663447	50.266088	-3.4	11.894	1.53659702	72
188	1	non-flat	7	61	14.9060945273632	46.246548	14.360401	1701.715202	318.66959	66.13741	26.02022	1.1	1.333	4.426217452	66
189	0	non-flat	136	146	48.8311509303928	101.321099	37.15765	15882.98142	2639.47928	889.255435	172.398233	-3.4	25	8.8637599	53
190	0	non-flat	21	126	42.9921465968586	101.488485	25.225544	13035.317851	1488.165898	524.510777	86.087175	NA	NA	5.244666987	56
191	1	non-flat	3	68	20.0945616883117	54.874385	14.556206	4536.674503	253.073014	46.569572	31.973615	-0.6	1.322	3.00186016	86
192	0	non-flat	29	84	21.1291550367927	59.143943	14.259989	4658.385921	815.308951	150.238121	22.354303	NA	NA	6.047845632	67
193	0	non-flat	39	107	32.0024906600249	87.276202	29.241278	9901.20081	928.612201	258.410901	159.383353	NA	NA	7.326854989	66
194	0	non-flat	56	89	29.7885004334008	73.150752	15.509749	6965.456309	1206.395119	440.339505	74.010489	NA	NA	7.156591238	70
195	0	non-flat	4	53	15.8926940639269	32.960484	23.287736	2678.282533	455.90744	79.584827	32.663995	0.8	1.681	-3.79868817	85
196	0	non-flat	9	53	16.2263025737602	34.041914	25.744702	2362.881162	282.204449	80.255574	63.606683	-0.4	2.039	3.483144718	69
197	0	non-flat	142	143	46.4691428571429	109.82718	34.182784	14212.668233	2323.043981	648.666212	139.722597	NA	NA	6.085163951	63
198	0	non-flat	3	143	34.5274904735983	109.703934	35.513665	14176.614286	1918.16084	410.274393	145.706438	4.7	7.35	7.452439261	45
199	0	non-flat	91	60	18.3519584184147	40.477479	24.106108	3261.748865	542.991811	161.40587	92.233981	-1.3	4.437	5.381450668	68
200	0	non-flat	183	114	28.7660505836576	70.22283	43.352806	10518.491177	3063.711128	737.910136	205.91088	0.4	2.383	5.544361603	51
201	0	non-flat	54	185	40.3519034354689	136.246516	57.182004	41436.99282	10811.681	2571.513636	392.310676	7.5	8.95	8.764070479	47
202	0	non-flat	75	58	16.891988323062	39.856063	24.751313	2412.572843	368.336577	76.324029	64.77322	NA	NA	4.372980614	77
203	0	non-flat	52	72	21.2013333333333	44.977109	27.249818	3676.647127	738.962543	342.232141	91.13744	-2.2	5.186	5.862447563	70
204	0	non-flat	6	64	15.7935309973046	50.650919	29.523206	2064.593302	282.658088	128.683088	122.614572	0	1.058	3.541782708	74
205	0	non-flat	87	64	19.6553358055212	49.031796	19.019956	4026.169546	835.069163	148.387655	51.490887	0	2.048	0.794590095	74
206	0	non-flat	34	200	57.7694136291601	162.881475	36.230032	29507.357689	2161.459132	820.040746	236.933084	-2.2	5.767	5.957071466	54
207	0	non-flat	76	158	55.1747066492829	108.26082	45.4634	28835.888915	5556.247051	1579.140427	190.060197	NA	NA	12.13812709	44
208	0	non-flat	50	144	42.7652303120357	117.544987	29.043003	14672.558557	1931.135643	681.854262	160.679508	-3.4	16.1	8.574816076	56
209	0	non-flat	233	137	39.5125248508946	83.006306	23.524033	12617.750831	2712.596863	860.805283	109.98469	-1.8	7.625	8.929523059	71
210	0	non-flat	39	93	22.4093529788597	84.167991	12.145516	8172.598294	492.270598	96.281098	21.878413	0.3	1.018	3.889297798	75
211	0	non-flat	38	108	26.4085631349782	89.165008	31.798584	8282.838676	1445.056606	770.121508	206.256219	-0.5	32.8	5.046231347	66
212	0	non-flat	0	81	17.5504264927245	59.970316	18.88441	4176.301177	1018.456536	108.234109	22.651395	0.4	2.957	-35.69142056	69
213	0	non-flat	0	49	11.7602803738318	40.190863	8.770556	1192.527115	115.593784	9.953729	5.436613	-0.5	0.8	2.001791697	85
214	0	non-flat	6	62.352198	16.473071	50.85092	13.341571	2344.261671	284.288529	65.163345	25.056491	0.4975	13.4	4.31	77
215	0	non-flat	49	165	53.9172794117647	113.807331	44.064573	23521.076638	4562.362282	1063.789214	306.224729	-2.5	23.567	10.98039016	51
216	0	non-flat	135	70	19.9403886554622	39.825746	18.153686	8662.731244	1134.870612	404.98817	69.29938	-0.7	13.775	6.284901213	72
217	0	non-flat	7	87	29.2202466303413	62.929185	16.365234	7373.564096	896.097758	163.273516	32.552524	0.5	7.45	5.357432475	63
218	0	non-flat	109	98	26.260113092649	51.065517	31.515812	7383.54222	1897.08258	295.491705	88.61638	NA	NA	7.913944095	55
219	0	non-flat	178	113	26.2292292292292	39.629656	33.794629	8534.805371	3188.669371	1074.739813	163.47798	NA	NA	9.825152261	54
220	0	non-flat	115	140	49.2827087442472	84.353119	66.197316	18654.869624	3495.508159	1626.400936	762.44414	NA	NA	10.25239853	53
221	0	non-flat	97	134	34.4171842650103	113.531774	16.279314	14570.902525	957.658868	225.047689	42.030894	-1.2	3.137	4.661414086	69
222	0	non-flat	6	102	24.6573479410654	81.337764	41.359474	12383.972731	1165.510686	454.958314	326.895449	NA	NA	3.378321572	62
223	0	non-flat	27	57	15.0055137844612	30.202412	28.808819	2606.757308	540.690663	78.395058	400.639817	-3.4	12.367	7.131271679	71
224	1	non-flat	5	60	7.83527131782946	63.506388	20.708883	9312.106622	334.137065	87.88746	77.001612	-0.2	0.921	-1.554183615	77
225	0	non-flat	85	140	41.0761271249076	81.255733	56.145733	13409.14866	3861.828661	1139.540899	349.373081	-1.9	23.5	7.782968032	55
226	1	non-flat	26	51	13.5828131966117	38.493375	13.019569	1912.281724	152.650931	45.643329	17.053609	0.6	1.825	3.185572763	100
227	0	non-flat	24	177	65.3307262569832	134.039362	69.48332	27048.794873	6119.735477	1734.661576	588.417486	12.8	45.3	5.840238957	51
228	0	non-flat	61	72	24.0721191533839	51.682879	17.831688	4827.44666	666.926625	194.241896	67.083735	NA	NA	6.941988919	69
229	0	non-flat	194	136	36.7161182375906	63.820692	50.221074	17102.621044	4777.390728	924.205014	300.161386	-2	3.78	6.502919593	50
230	0	non-flat	92	73	20.7127592708988	51.645377	24.109593	4321.233812	848.503565	338.733923	129.063001	-2.3	6.993	7.289883731	69
231	0	non-flat	97	77	25.0869004641568	60.004968	18.517247	5172.88153	1088.664396	299.397284	59.001376	NA	NA	6.142264251	65
232	0	non-flat	19	80	21.982042347896	58.022073	24.808425	6359.155117	760.299943	287.572778	108.734602	-0.9	5.322	6.748794	60
233	0	non-flat	50	88	21.5537426065674	65.131949	12.622218	7802.281531	835.586308	276.837301	31.768066	-2.6	13.98	5.749878994	76
234	0	non-flat	117	120	32.56280283265	76.426147	34.835702	12539.946289	2377.924305	971.247482	246.470308	-1.8	49.2	12.01592604	63
235	1	flat	0	37	9.08447170337329	23.357954	12.294067	898.25372	167.299691	36.060698	25.297235	1.8	0.208	2.606124715	73
236	1	non-flat	5	92	23.6820987654321	60.668151	27.297339	5375.080216	812.927489	137.777041	77.95309	-3.4	8.833	4.637871687	56
237	0	non-flat	6	58	14.610585452395	40.753964	20.286184	1730.114324	269.419675	114.81045	51.332665	1.1	0.8	4.105364485	69
238	0	non-flat	37	116	43.8632152588556	79.27992	29.184433	10824.52832	1247.480799	416.174344	103.508337	3	2.22	5.792600937	58
239	0	non-flat	12	136	36.2420701168614	118.442314	23.277942	10718.589987	1307.587615	205.994451	94.762816	-0.4	3.939	6.438973802	53
240	0	flat	0	55.423089	18.547345	43.580357	25.368393	2306.511084	497.990856	102.3189	48.534702	-0.7056	2.259669	1.84	62
241	0	non-flat	0	64.093799	21.058275	52.177211	25.25315	3849.674149	290.474443	94.86081	107.840369	1.1514	3.166667	4.77	65
242	0	non-flat	20	129	28.8341824918944	93.092901	25.919462	7327.529668	928.688764	205.136246	77.777669	NA	NA	5.035547835	62
243	0	non-flat	16	82	21.2337614678899	61.705701	22.258154	8093.539039	696.808353	150.100096	72.359737	NA	NA	6.655318625	57
244	0	non-flat	125	96	24.0160476845484	79.7991	22.008778	10273.146117	798.478484	308.167415	62.286249	-3.6	4.287	4.607216598	81
245	0	non-flat	95	120.420137	37.796688	98.090999	17.057026	13353.820286	1533.74855	246.348763	34.174386	-16.0204	-2.2	6.28	66
246	0	non-flat	35	160	34.3845126835781	126.825702	24.29626	15203.856649	2349.722535	441.849147	93.375989	-1	8.486	8.316773188	54
247	0	non-flat	162	181	48.1191314553991	130.48961	40.572108	30803.930916	4507.29856	956.921632	375.81243	-3.4	11.161	7.443543467	65
248	1	non-flat	23	89	29.2509947964493	76.393271	19.599229	8627.053814	702.322081	154.872812	47.336345	0.1	0.336	4.441829576	67
249	1	non-flat	214	85	22.1227148560622	68.35433	17.723694	8737.707586	1446.286108	428.041526	86.86385	-0.5	1.994	4.443899259	73
250	0	non-flat	81	110	31.072864321608	83.38316	20.90642	15207.69476	1601.358193	322.338606	55.803333	2.1	5.4	6.817251626	65
251	1	flat	0	45.015895	11.678601	41.816275	13.206972	2608.426987	30.518388	8.85512	34.35117	-1.3905	5.6	4.28	75
252	0	non-flat	171	119	28.8456813819578	62.714984	51.043357	10735.678637	3554.439255	1618.103112	366.340035	NA	NA	8.375587656	55
253	0	non-flat	61	57	16.86644698585	42.006162	12.109571	3050.587753	473.132011	167.049816	18.778511	NA	NA	4.188884423	82
254	0	non-flat	42	144	30.0767946577629	99.511411	28.20237	42216.9527	2999.75956	329.156431	62.63802	NA	NA	4.668261004	57
255	0	non-flat	131	78	23.2344854673998	67.81476	15.231383	5759.267565	617.065069	111.093451	35.880359	-0.7	2.847	3.600661732	91
256	0	non-flat	18	97	20.299637800461	59.507906	16.942112	9455.392831	1416.242839	145.738624	35.121164	-2	3.466	1.176010983	61
257	0	non-flat	100	115	30.2817631806396	81.900308	27.230757	6092.475615	1573.292873	665.111578	179.287186	NA	NA	9.887434831	64
258	0	non-flat	62	101	32.2869565217391	83.337721	23.212141	9226.299331	1608.854005	378.420446	94.445754	NA	NA	7.862175251	54
259	0	non-flat	165	85	25.3107142857143	61.272459	19.615977	6452.699152	1235.381762	367.278477	105.329343	0.5	1.95	8.481870712	74
260	0	non-flat	23	103	28.2528993640105	87.325178	28.207915	10415.757956	756.380877	256.875115	180.137858	NA	NA	8.30834935	64
261	0	non-flat	155	113	35.9512987012987	45.744948	63.993491	11208.004123	4835.426499	1873.718122	1429.123967	-5.5	33.95	15.71660856	56
262	0	non-flat	83	126	37.1380345086272	105.992524	30.652116	10145.345507	1719.694158	852.541532	185.009166	NA	NA	8.53427017	64
263	0	non-flat	41	47	14.5766336633663	32.173794	14.219277	1867.929475	190.373989	41.003573	22.888763	-1.3	4.4	3.774003111	81
264	0	non-flat	59	90	25.4988847583643	53.624692	33.516781	5703.611355	1721.757398	646.368326	134.263918	NA	NA	8.973282758	54
265	0	non-flat	32	139.506765	22.597355	132.187479	14.545835	13411.860541	670.655547	114.308004	30.183611	-0.8188	1.601613	3.99	75
266	1	non-flat	27	47	7.1113251155624	36.399216	15.830837	974.11145	91.672237	33.243218	31.331713	NA	NA	1.906949602	108
267	0	non-flat	27	127	38.2239909039227	83.69514	41.191942	14242.492934	3170.846119	773.829656	262.021736	NA	NA	8.102426794	58
268	0	non-flat	71	121	34.8362884160757	94.87042	36.238224	11269.103673	2099.365057	705.753052	181.818742	-2	11.892	7.7645069	59
269	0	non-flat	4	55	17.5862663906142	42.690967	19.652139	3186.654864	386.482649	106.393934	102.177013	0.4	0.344	1.002714085	76
270	0	non-flat	19	130	37.5050697084918	98.158805	54.455872	16832.708662	2036.181033	921.668343	522.46414	NA	NA	8.517422872	55
271	0	non-flat	92	91	28.5241274658574	61.71813	28.04754	5374.157489	1180.841734	402.524061	103.388205	-2.1	4.716	6.215689847	68
272	0	non-flat	39	75	23.5719826602783	61.378897	23.710397	5654.724357	569.561968	154.248962	48.222858	-2.7	8.6	2.816797663	73
273	0	non-flat	15	175	58.5539215686275	179.630103	52.629416	39358.883154	5038.94996	979.502489	161.044343	NA	NA	11.79545554	56
274	0	non-flat	59	94	33.214447806354	66.059251	41.332817	8400.504828	1903.8421	445.83377	276.876798	1.8	10.785	3.747397057	64
275	0	non-flat	114	89	25.8637413394919	75.719746	16.27673	6895.51025	883.214333	270.356275	58.108522	0.5	6.1	6.377747572	73
276	0	non-flat	0	89	30.4276757725034	63.940876	26.51765	7088.480197	1059.504042	192.850406	72.849678	NA	NA	5.349649622	47
277	0	non-flat	75	85	20.2359437751004	64.102053	52.552337	9542.979934	997.14457	518.598126	559.812986	NA	NA	4.43867575	73
278	1	non-flat	133	103	28.389371657754	80.337911	18.74009	9733.627726	1362.240901	313.022037	33.518376	-4	10.853	5.271968898	65
279	0	non-flat	38	136	39.4634873323398	113.267668	14.928079	13415.221034	661.917877	95.100863	22.807171	-0.3	2.075	3.73943831	64
280	0	non-flat	113	107	32.0032362459547	49.846653	30.202641	8728.162039	3260.570348	677.761986	126.764286	NA	NA	8.820764136	60
281	0	non-flat	115	74	23.4098517455763	52.435921	21.937005	4964.085884	570.080819	128.441786	32.977693	NA	NA	2.605097563	70
282	0	non-flat	11	166	34.4882842025699	164.278906	38.405196	16595.82353	361.570183	117.98986	110.90074	-0.8	3.138	2.389647222	68
283	0	non-flat	37	65	19.0618766161803	52.504795	14.400153	3176.308428	295.530141	90.07719	24.729743	NA	NA	4.691293584	75
284	0	non-flat	61	88	22.5712900096993	69.116095	33.826412	14506.898735	1885.539961	293.098388	128.977707	1.6	15.15	7.012447381	61
285	0	non-flat	48	115	32.997191011236	89.782579	28.115174	9177.045371	995.324653	366.018862	73.542443	-2.9	14	7.158658585	53
286	0	non-flat	80	92	20.4153846153846	54.220037	27.392538	3177.381452	894.40495	325.479482	123.418856	1.5	7.1	7.188873127	60
287	0	non-flat	62	67	17.578706727629	53.639454	18.22261	4494.806174	777.974849	171.45277	63.103419	NA	NA	6.80213431	70
288	0	non-flat	72	79	18.5513241409499	58.655635	15.49394	4544.458877	457.047059	138.866097	45.581313	-1.3	4.502	5.225746098	73
289	0	non-flat	49	144	49.0071090047393	81.984372	48.182369	19256.324234	1848.073504	546.231647	199.607256	5	24.4	7.971058548	54
290	0	non-flat	34	164	34.5916230366492	147.118593	38.472524	22889.903568	1462.170045	489.68048	244.821749	NA	NA	6.096143545	59
291	0	non-flat	19	97	29.563050977386	81.033899	20.220524	10565.06147	818.937798	215.597836	64.192293	NA	NA	5.875679639	65
292	0	non-flat	21	154	45.8219858156028	111.680422	55.664936	21606.289805	2383.471639	1863.58046	588.234436	1.6	3.144	-3.024030394	62
293	0	non-flat	21	45	13.7092893116956	30.458475	14.749021	1860.711601	293.41551	48.156017	33.239186	NA	NA	3.819144095	72
294	0	non-flat	25	90	29.0724106324473	69.988743	31.521402	4558.729188	889.951859	378.544901	237.612088	-2.3	36.6	6.912696873	64
295	0	non-flat	58	87	21.3292942176871	63.05339	17.766746	3696.887957	882.511464	229.597287	56.335638	-4.1	15.433	6.301635243	70
296	0	non-flat	58	63	18.8202296819788	37.506087	20.439702	4035.276233	681.210677	235.323378	68.258728	-2.1	3.169	5.387459724	66
297	0	non-flat	59	80	25.0109000311429	62.78543	17.042876	4525.935119	479.313353	182.519103	56.791585	0.1	1.453	5.826182724	65
298	1	non-flat	10	56	15.3488441909337	34.406909	20.003853	2935.765631	588.135475	75.809818	39.982775	-0.6	1.886	5.194464842	68
299	0	non-flat	146	146	37.7659453302961	88.610687	46.359484	26923.163571	5324.085614	773.757306	232.828299	-3	29.9	8.272564876	50
300	0	non-flat	201	144	44.4908996359854	123.534348	26.126635	19784.108423	1385.324813	515.321919	107.21765	-1.9	8.8	8.274428311	64
301	0	non-flat	18	156	39.4502164502165	107.544812	41.126002	19199.229053	2909.991702	1090.505551	291.53927	NA	NA	10.89706188	52
302	0	non-flat	49	108	32.4321515892421	68.753946	48.877118	8224.969294	2119.948343	1030.213722	327.441722	-4.3	9.3	8.218797377	48
303	0	non-flat	18	71	22.9156288916563	61.608405	15.142721	4867.435728	445.896166	104.749922	23.894727	-1.2	3.4	4.623581354	77
304	0	flat	0	58	11.9306031528444	49.279967	12.540997	4243.968522	775.286014	13.438483	10.718825	0	0.667	3.286949801	87
305	0	non-flat	44	80	20.8534265734266	59.012853	17.853967	6107.09435	910.623896	298.107942	44.812551	NA	NA	6.460519916	60
306	0	non-flat	91	82	20.7637375376768	56.084304	24.418881	5498.540651	1409.08021	440.047363	105.836236	0.3	8.55	6.881419397	63
307	0	non-flat	20	101	32.1089193825043	82.353628	17.092621	9796.722034	747.854608	183.070636	24.341865	-3.2	11.7	6.002251094	60
308	0	non-flat	7	65	18.4183306709265	50.992807	12.132863	2270.22795	305.366313	43.036195	15.586155	-0.6	3.088	3.839273765	76
309	1	non-flat	103	51	14.7559571405725	27.408396	20.396753	2183.224706	499.618792	90.910863	26.823873	-0.5	1.408	3.604770926	82
310	0	non-flat	47	103	32.1850220264317	82.144477	18.947261	7115.272052	902.267029	124.676376	20.766795	NA	NA	3.798158872	74
311	1	flat	0	101	16.9031486648067	82.254287	25.851883	6621.212536	271.745904	51.114026	32.218001	-0.2	0.833	2.354877985	80
312	0	non-flat	35	81	19.4617003367003	68.448739	43.196403	6285.31499	627.176129	327.960878	324.713731	NA	NA	-0.636768329	77
313	0	non-flat	22	71	16.9970396684429	48.41503	21.356801	4618.353033	626.197911	131.119718	55.83429	-0.9	7.8	5.472255295	67
314	0	non-flat	98	87	26.8632378725891	55.668086	35.347256	6312.218086	1422.244497	453.849143	231.602055	-2.8	10.856	6.96504623	62
315	0	non-flat	5	89	25.9355895196507	56.209653	30.117405	5759.78322	1674.43278	366.753674	97.408805	1.4	6.4	7.275997737	53
316	0	non-flat	68	75	23.463696369637	46.529003	33.220087	5517.378854	955.950956	199.920222	77.511017	NA	NA	5.159166183	65
317	1	non-flat	84	72	22.0891325071497	49.239182	32.755411	4904.671329	1325.928676	246.214372	77.180571	-0.9	2.5	3.637688742	73
318	0	non-flat	55	79	22.244414804935	68.358593	25.008892	4327.534395	422.258072	151.464018	38.734892	-3	18.9	6.179612571	68
319	1	non-flat	11	40	12.9463550361714	32.042853	10.444641	1529.829776	101.204134	17.337809	10.563285	-1.1	4	2.67561259	87
320	0	non-flat	0	106	29.9130639097744	88.597038	17.325265	7734.322002	632.148942	121.990785	47.999424	-2.2	9.7	4.697221017	58
321	0	non-flat	70	118	29.1088365745479	67.268948	32.35039	13246.288476	1446.84649	212.448298	127.120139	1.1	1.488	7.358658486	60
322	0	non-flat	102	77	23.456207366985	53.62786	20.438849	6286.453249	1039.585462	96.216707	61.072757	1.9	4.967	4.826270506	64
323	1	non-flat	0	64	16.8199310219641	44.503469	18.688688	4486.316215	1359.924671	182.839578	35.797774	0.4	2.08	3.316656855	74
324	0	non-flat	14	70	22.3810784785749	49.934495	18.592606	3473.78165	741.758371	125.325645	67.092802	NA	NA	6.52196435	65
325	1	non-flat	142	94	32.9872214941022	71.686101	22.561926	6863.560751	1274.118619	473.591367	76.220941	-1.7	9.653	6.409463473	68
326	0	non-flat	40	122	30.8884788847888	75.226469	26.038783	11439.572884	2126.401925	529.084351	110.537868	-2.4	5.674	6.220507176	57
327	0	non-flat	8	84	17.707240293809	48.591807	30.868966	4813.74083	1230.804913	141.403576	132.397496	0.4	3.742	4.794923009	56
328	0	non-flat	158	214	63.019975031211	170.627862	58.551665	38857.901714	7309.502267	2543.951527	367.332019	NA	NA	5.725050231	49
329	0	non-flat	2	104	25.6567164179104	77.879474	30.641382	6471.002635	1355.382193	282.294397	106.573294	-3.6	15.95	6.10972453	46
330	0	non-flat	93	69	21.6571662907525	49.575434	24.491885	4574.121376	673.352661	175.962413	54.633548	-2.2	10.55	4.592352286	80
331	0	non-flat	7	69	17.284280265007	57.562969	10.264156	3532.482897	319.217609	60.42043	10.66378	-1.6	4.037	2.09625882	75
332	0	non-flat	0	54	14.2352750283953	40.138621	14.218009	1974.481835	242.854459	45.319691	16.043798	-14.8	32.1	3.07590627	66
333	0	non-flat	42	76	19.3314317261686	61.913897	14.505864	2173.973768	514.118677	232.649061	33.022309	-1.1	6.06	5.685077896	77
334	0	non-flat	18	105	29.6929190751445	83.81068	36.284966	8469.633999	678.599508	252.500819	196.275493	NA	NA	5.430945562	74
335	0	non-flat	109	104	26.8534278959811	64.09306	33.044408	8981.623936	2328.753621	870.950488	193.882759	NA	NA	8.353256733	68
336	0	non-flat	45	53	15.1395283940282	34.383851	16.338624	2285.941723	273.779694	38.345233	19.109125	-0.2	1.341	3.516279087	88
337	0	non-flat	48	163	47.459437751004	96.290184	66.032835	21325.652113	6269.829202	1546.704453	460.059797	NA	NA	8.072871182	46
338	0	non-flat	14	166	47.4989354151881	137.625798	42.187787	22321.345802	2578.120044	967.172609	268.96193	NA	NA	8.219827599	54
339	0	non-flat	74	164	39.7519201228879	119.152972	45.962821	15745.410858	4479.854261	841.551799	239.229156	0.2	18.05	4.022886662	51
340	0	non-flat	34	107	31.0842812823164	65.368918	41.821221	10009.708877	2002.350104	617.09514	271.005232	NA	NA	9.992762432	51
341	0	non-flat	135	136	37.4088013896931	85.252034	32.544542	17842.190778	5714.754061	516.761305	124.516961	-0.9	5.813	7.739525517	53
342	0	non-flat	105	134	43.0469245402663	96.433399	34.046372	12431.0885	2738.595541	879.725896	178.592398	-4.5	7.925	8.624913217	59
343	0	non-flat	3	114	26.9511438542071	101.631306	19.442691	9341.606074	805.715586	164.282738	58.232076	-1.4	7.167	6.001789083	54
344	0	flat	0	33	10.5934864104967	26.454345	9.961535	988.63361	92.872729	22.341303	9.740744	NA	NA	2.879217193	80
345	0	non-flat	44	103	25.6301663982823	87.006463	19.463512	11520.408711	1262.067204	241.589283	111.487895	NA	NA	6.237288719	73
346	0	non-flat	153	120	35.4712430426716	93.43727	39.626054	14377.743391	2140.99137	851.500427	416.061019	-1.2	16.4	7.492422967	71
347	0	non-flat	133	72	18.9280098280098	42.879078	22.044685	3449.418058	988.205509	128.707257	77.364497	1.2	5.95	6.375453234	57
348	1	non-flat	120	88	30.4181451612903	68.715838	21.595545	5794.560861	983.694369	390.258995	113.706594	-1	4.35	8.209213908	69
349	0	non-flat	86	133	36.8782249742002	120.982735	18.38968	13216.403602	859.506364	405.49931	89.998999	NA	NA	7.268023188	67
350	0	non-flat	178	100	34.5717092337918	62.136748	29.741567	9199.34006	2593.607798	844.833833	150.295699	5.4	34.3	7.126086053	70
351	0	non-flat	20	129	38.1015004413063	91.984513	54.086637	15156.192875	2230.216051	353.47223	272.846161	0.4	4.771	4.695783982	66
352	0	non-flat	13	65	21.3104637792258	56.14256	17.052578	3727.248118	222.805511	48.55555	26.363681	-2	17.3	3.169821395	76
353	0	non-flat	36	66	17.0751165292219	59.064104	12.855522	5260.439913	281.323303	44.446874	18.029619	-2.7	0.8	2.941123089	88
354	0	non-flat	23	120	35.8352985926208	96.537065	43.434482	11670.793311	1038.397954	390.468768	263.127176	-1.7	13	6.989759759	67
355	0	non-flat	256	66.25137	20.398996	40.682167	13.315949	4203.673041	1517.585093	137.215115	22.398854	0.6026	1.838889	4.04	76
356	0	non-flat	104	140	46.1655290102389	91.984543	39.739203	15714.850246	2344.855561	540.839585	337.360787	-1.9	6.317	8.5327558	60
357	0	non-flat	106	96	29.086743772242	64.918449	19.003937	6933.621708	961.578069	229.040868	54.978212	1.1	9.375	4.752689536	65
358	0	non-flat	0	80	20.8502068965517	57.441502	18.493992	4553.126907	851.381177	122.701528	41.768159	0.5	5	5.453903934	52
359	0	non-flat	11	68	22.5275590551181	50.794595	18.88594	3652.394773	523.860636	110.448264	65.027957	0.1	5.075	5.352914098	60
360	0	non-flat	143	93	26.5151865779578	66.322236	25.165214	5470.832816	1094.675216	540.946305	187.965055	-1.4	3.412	2.146051254	69
361	0	non-flat	164	83	22.6909882232463	66.752955	19.146944	6744.648608	897.737245	520.024343	54.966211	-2.7	5.031	6.543200089	70
362	0	non-flat	61	103.91448	30.187081	68.241378	41.816244	8221.175927	1227.405506	387.048048	265.183537	-0.93	14	8.29	64
363	0	non-flat	45	67	18.8442549371634	47.091827	20.135848	3105.66291	347.428005	168.428855	77.148232	-0.2	1.007	2.855768506	58
364	1	non-flat	6	42	13.500403551251	29.674205	10.82814	1486.211533	266.569864	44.083132	22.228406	NA	NA	3.784288248	68
365	0	non-flat	47	58	16.8272535952297	49.198721	15.894781	3852.857793	232.643853	82.564475	49.529732	NA	NA	4.276638105	76
366	0	non-flat	18	127	38.8953107960742	95.690589	19.966365	11812.336003	1566.241023	210.119044	45.37516	-1.9	6.618	4.123352232	59
367	0	non-flat	0	57	16.6224390243902	41.494674	12.16051	2814.744281	139.706202	30.503276	16.252705	NA	NA	3.324318967	78
368	0	non-flat	93	127	34.5886984715146	86.262939	37.670897	13288.45778	3348.498987	1111.484812	231.490797	0.4	18.4	9.700056575	54
369	0	non-flat	97	89	24.7182754880694	62.755595	48.736772	86344.277967	392.826294	232.495792	460.621775	-3	11.729	3.851037834	79
370	0	flat	0	84	22.1955823293173	69.741693	21.736094	3318.791836	267.304961	87.864975	81.048419	-0.4	1.837	5.091140702	60
371	1	non-flat	166	74	24.8113793927803	65.456565	11.986946	6075.153342	424.425722	136.251635	18.413949	-1.2	2.05	3.53834547	82
372	0	non-flat	101	117	23.5930561162697	79.250936	25.901926	9914.906581	2959.988697	332.669137	58.439768	NA	NA	5.78071997	58
373	0	non-flat	70	85	20.1404494382022	60.527925	16.15966	4892.817178	675.524874	159.929283	46.820605	0.1	4.9	5.061757649	68
374	0	non-flat	19	120	39.4495967741936	90.766036	24.966048	9807.246396	1251.260639	374.220303	103.99776	NA	NA	7.207238789	61
375	0	non-flat	101	73	23.5021917808219	54.506173	14.302595	5357.329246	771.501849	228.942749	29.925407	-0.9	2.155	3.533596046	70
376	1	non-flat	183	65	17.1502880083784	50.305319	17.470528	3661.572768	789.150392	226.861286	48.017894	NA	NA	4.876941561	72
377	1	non-flat	10	49	13.9722524483134	40.254324	14.832147	2799.168582	249.696901	49.078738	30.097636	0.4	0.325	3.465972834	91
378	0	non-flat	0	58	19.6102751177991	48.245062	25.572877	2470.656689	60.702893	13.828576	73.832163	0.2	2.7	5.186183604	94
379	0	non-flat	57	108	31.7509107468124	89.381253	35.42811	10860.195277	1309.475167	443.207446	249.586662	0.3	11.7	6.844448983	60
380	0	non-flat	38	122	37.0905743740795	81.842947	29.067778	8116.37284	1481.538408	362.131811	61.940578	NA	NA	6.899739964	65
381	0	non-flat	41	139	37.031905961377	125.653933	19.364146	21263.044665	1647.158356	644.172048	65.933644	-1.4	35.125	8.123273774	63
382	0	non-flat	45	99	29.6639489542715	63.76505	24.204294	7630.281185	1756.256237	479.573313	131.535327	-7	21.2	9.231240584	60
383	0	non-flat	34	141	47.2787878787879	118.635366	23.239273	15892.651332	1714.340145	414.214299	72.843328	NA	NA	7.322734512	59
384	0	non-flat	28	86	21.8791377983064	72.918635	13.85639	5789.870009	565.587747	222.517378	41.633296	NA	NA	6.301792437	70
385	0	non-flat	23	83	27.2298495950636	65.148894	25.469494	6559.155531	812.531466	211.398025	84.851462	-1.6	6.728	5.97655909	60
386	0	non-flat	16	49	13.8486715440893	34.333928	24.736947	2227.456178	604.686792	157.646981	151.221237	0.2	2.615	2.071876511	80
387	0	flat	0	67	16.9312029025956	60.193011	9.82789	7332.630139	96.606934	14.450575	12.929441	0.5	3.129	2.684913772	83
388	0	non-flat	13	196	52.7003027245207	157.728635	39.61579	29474.132074	3140.241025	581.460484	169.819465	-5.3	14	7.443879581	44
389	0	non-flat	25	115	22.4280442804428	98.168371	35.976403	10938.42386	537.9314	105.492299	61.770066	NA	NA	4.254810487	68
390	0	non-flat	86	96.634348	25.776577	54.740782	41.168409	8175.927214	1866.788478	608.544494	171.609255	-2.6272	13.591111	7.31	58
391	0	non-flat	269	116	35.4447036864209	81.726228	35.120788	11781.116959	2322.051787	728.896689	156.924693	-6.6	14.45	7.09748185	66
392	0	non-flat	52	106	30.3632754342432	70.362757	41.478165	13132.829658	1874.68546	501.578779	182.211484	10.7	-1.54	4.805980548	58
393	0	flat	0	74	24.9509388249546	54.262827	27.516812	5650.199307	750.879619	142.95084	107.126802	-0.9	1.854	3.477300064	58
394	0	non-flat	0	94	15.9485081809432	55.524915	58.799965	10861.052531	2055.392165	694.239416	500.962659	NA	NA	-4.455007531	57
395	1	non-flat	5	54	11.8749865519096	40.881404	20.356291	2618.726449	316.875236	139.523396	115.698095	-1.7	0.567	2.282834673	84
396	0	non-flat	54	133	49.4236200256739	98.113007	40.071632	13844.08327	2409.239303	648.643795	184.422804	-2.5	7.73	7.028308511	57
397	0	non-flat	3	172	61.4489593657086	125.174038	81.740148	21542.039419	3899.440344	1582.794787	823.196296	-0.5	5.018	-7.481645136	52
398	0	non-flat	158	101	32.4628704628705	62.351793	26.407783	10809.537465	2414.713346	586.671625	166.378164	-1.2	5.95	7.352474746	75
399	0	non-flat	3	97	21.0633971291866	69.271734	19.919693	12763.474931	822.629957	124.800992	21.473514	NA	NA	5.175209543	59
400	0	non-flat	25	115	35.5795900566943	85.455527	27.226523	11470.48134	1775.456047	439.769078	95.395377	NA	NA	6.355000158	57
401	0	non-flat	12	76	22.7570231641203	59.327032	27.64129	8446.180805	508.060335	105.608369	81.485289	0.5	2.659	4.811844266	75
402	0	non-flat	59	102	19.6620036101083	84.827363	18.619326	19496.966911	2696.941166	431.867115	58.690217	NA	NA	7.954851741	45
403	1	non-flat	172	145	49.1195219123506	110.526035	31.575487	14525.596194	2920.243496	732.085363	173.03425	NA	NA	9.905458686	62
404	0	non-flat	19	83	24.9038089089735	49.938288	18.241494	8643.725836	1680.941624	146.748072	16.268335	1	7.096	-25.33298971	73
405	1	non-flat	56	75	21.4235676757568	44.764857	31.410941	4885.172028	1773.039464	454.732036	194.881083	0.9	0.55	-2.994593362	73
406	0	non-flat	54	74	21.24484014569	57.504399	15.185603	4970.400269	479.598192	118.636624	27.356608	-1.9	5.467	4.894069419	64
407	0	non-flat	237	72	20.5542644666512	29.42216	34.979349	4295.432401	1525.021594	494.373612	211.991779	9.6	12	6.745314852	68
408	0	non-flat	108	59	15.425464527027	32.024009	21.686937	2847.290453	679.25536	186.723528	51.316173	NA	NA	4.812075847	70
409	0	non-flat	158	57.41176	16.284945	31.405992	16.618425	2010.076751	407.489065	44.434609	13.449645	0	0	2.62	74
410	0	non-flat	46	59	19.8291128032584	47.812106	14.809526	3707.57109	230.391583	64.740572	21.854637	1.6	0.967	2.913982202	87
411	0	non-flat	101	77	26.8378066378066	53.553104	22.085625	5770.938258	1136.817312	404.882825	81.036076	NA	NA	6.126604217	71
412	0	non-flat	0	90	26.0399391403575	71.067077	19.366155	6346.695794	766.810235	161.845516	60.62918	NA	NA	5.550658361	59
413	0	non-flat	5	101	24.5323107049608	86.825146	31.57135	10609.579686	559.834011	56.936525	95.541749	1.9	15.7	2.888020735	61
414	0	non-flat	77	130	36.819517930629	85.52453	40.47245	16177.936272	3077.510034	1170.931541	291.229091	NA	NA	8.71345704	57
415	0	flat	0	40	11.1060052219321	31.341923	17.796064	1163.946905	61.412111	22.120957	26.357003	NA	NA	3.333426865	67
416	0	flat	0	80	25.968177101349	69.504082	13.957661	4990.309935	161.051687	33.55967	20.550157	NA	NA	2.6251336	60
417	0	non-flat	112	211	34.7541054451167	235.508291	26.537222	16680.559768	1078.113169	260.255121	116.897309	0.5	10.2	7.29405923	73
418	0	non-flat	0	68	21.8868078175896	53.984121	25.351907	4242.025309	718.972787	84.707057	40.909763	-0.3	3.162	3.720661175	66
419	1	non-flat	159	110	16.8491971142658	70.091702	32.472287	9721.330632	787.719164	267.656216	107.772437	0.2	0.78	3.295527922	72
420	0	non-flat	2	60	18.4912708079578	45.555855	15.402231	4411.231779	295.30921	50.789395	34.906394	0.3	1.3	4.110775379	72
421	1	flat	0	130	23.0549713193117	119.020638	28.120603	8372.147634	182.981051	103.17235	74.980467	-0.3	4.4	4.570008235	63
422	0	non-flat	22	106	28.0804077010193	78.415455	29.442925	7582.953712	1066.352407	254.626841	117.58952	0	16.8	5.970693394	64
423	0	non-flat	10	69	19.1795573240487	57.442057	14.096164	4596.002871	297.599818	49.959366	30.433483	NA	NA	4.555291036	62
424	0	non-flat	49	90	29.3712826674677	68.994297	18.134173	6305.046471	906.016641	289.732291	60.154939	-1.4	4.087	6.668254354	67
425	0	non-flat	26	74	15.1502705361535	44.405552	16.703153	1173.803258	196.855668	68.78908	21.116889	-1.3	7.367	4.872350285	71
426	0	non-flat	23	87	18.5491178392507	66.865132	26.358782	6794.611185	698.674193	124.589808	104.097498	-1.8	3.2	4.487722367	60
427	0	non-flat	46	88	24.1199226305609	68.990204	19.838441	6963.045756	695.797725	288.145354	56.430996	NA	NA	8.061465554	65
428	1	non-flat	33	86	17.4333255759832	68.145779	24.692084	4847.400456	876.456952	181.845278	66.984262	NA	NA	4.082583986	64
429	0	non-flat	0	87	28.2399662019434	65.386577	28.161513	6227.731479	500.769017	85.795338	69.751779	-0.1	0	4.258101771	52
430	1	non-flat	3	74	14.8864009553665	53.823486	13.088948	8909.142152	263.273149	33.947274	17.233213	NA	NA	3.504164468	78
431	0	non-flat	38	57	10.6050716648291	45.093564	11.287369	2315.452	280.213393	70.343201	14.374128	0.1	1.087	2.638760208	81
432	0	non-flat	0	117	26.9592875318066	107.918775	12.337083	7549.86153	469.474648	53.575602	30.480042	-0.1	10.95	4.266222227	74
433	0	non-flat	14	78	23.650314795383	53.276443	20.557331	4416.820744	762.929455	221.471118	72.745128	NA	NA	6.875483649	62
434	0	non-flat	112	118	38.1025886864813	88.040167	34.037926	11749.547306	2209.838746	786.231386	222.866746	-3.9	20.567	8.636252272	62
435	0	non-flat	102	118	34.0181124880839	69.315116	38.491446	10792.161713	2647.035345	403.41071	157.985622	NA	NA	6.080234905	55
436	0	non-flat	58	80.475383	24.111374	57.445287	17.442684	6022.673171	806.616818	164.673193	65.954338	-4.8753	24.2	7.01	66
437	0	non-flat	67	182	35.4940968122786	166.617644	33.994512	12097.516817	1570.493	302.087801	102.032979	-4.5	4.7	4.265158676	55
438	0	non-flat	176	100	26.9851449275362	78.838233	22.466985	8018.601507	1458.843241	282.218473	72.817535	-1.5	6.88	5.214203254	71
439	1	non-flat	5	102	19.8973250472845	58.293321	22.399176	7030.841527	850.090053	207.27931	67.341368	-3.4	8.175	5.968367765	61
440	0	non-flat	107	79	25.8506336753168	58.336574	19.542936	6204.171953	1236.97883	281.974701	67.203939	-0.7	3.656	5.239763528	69
441	0	non-flat	64	85	22.2151930894309	57.664505	25.084567	8398.831234	1322.167377	279.229758	107.882304	-2.4	5.117	6.418331002	62
442	0	non-flat	40	105	33.0756302521008	81.580052	28.17781	11102.957491	1638.151822	530.013688	114.874592	-3.3	7.806	7.47331119	61
443	0	non-flat	76	44	13.8816869051526	28.758061	21.276918	1473.181588	342.813659	149.875142	55.035672	-3.8	6.2	3.358092601	76
444	0	non-flat	75	153	48.3613387978142	115.19071	36.212472	17130.242585	2675.956154	951.33282	200.142416	-2.9	17.367	8.784483363	55
445	0	non-flat	21	114	29.4636209813875	105.665886	32.319734	15171.601399	1848.469999	667.967179	190.797238	-6.1	19.378	9.903527935	63
446	0	non-flat	0	90	27.8237814675951	67.552171	32.628918	8090.984394	968.3986	440.768026	146.484438	-3.2	12.446	9.988132294	59
447	0	non-flat	79	74	18.7301401869159	31.508984	45.687567	3429.600781	683.878194	727.467278	332.690309	-1.4	8.6	4.709854217	69
448	0	non-flat	79	77	25.7872692201708	62.35993	13.341972	4612.654643	461.365889	184.913915	33.029936	-1.4	11.9	5.48195557	78
449	0	non-flat	70	109	37.9046898638427	73.557624	32.579213	10796.327241	3136.226435	593.189394	159.493635	0.2	17.78	9.026061335	55
450	1	flat	0	34	11.6478457422271	29.902536	13.60773	560.851142	22.955534	8.495197	24.196379	1.5	0.315	3.0374438	97
451	0	non-flat	76	122	25.4195624195624	66.779755	24.897078	12523.619824	2118.406549	394.123735	103.010176	-2.6	20.716	7.510442994	59
452	0	non-flat	89	107	31.789018590575	64.226974	26.882707	8318.124988	1628.413613	789.64922	140.015293	NA	NA	9.779055502	62
453	0	non-flat	52	70	20.4635738831615	38.804266	22.010542	4276.8184	1199.593376	462.915812	54.108295	-2.2	7.769	-8.654775924	64
454	0	non-flat	14	78	23.4174055829228	49.548407	22.839355	4708.340493	1067.471137	388.116794	88.132811	NA	NA	7.686416624	58
455	0	non-flat	186	87	22.0595203698353	60.346295	27.457591	5635.620591	1447.741276	160.249103	101.961935	NA	NA	5.080156614	62
456	0	non-flat	111	67	14.4146341463415	51.574847	17.842201	4359.434294	1122.304605	203.679849	65.233457	NA	NA	3.485487776	65
457	0	non-flat	51	85	22.6800724637681	62.426546	23.114453	6257.88305	992.090731	119.657785	42.67626	NA	NA	4.273676626	53
458	0	non-flat	38	75	23.7333809864189	61.453959	18.037777	4664.974044	620.016119	184.162594	47.957139	-2.7	4.95	5.283735334	77
459	0	non-flat	126	86	22.2743610223642	43.938054	21.716418	5772.89059	1608.589234	590.113511	56.585524	2.6	6.4	6.184683069	56
460	0	non-flat	81	80	25.5406532314107	57.8882	31.764657	4840.230606	1115.693217	330.844213	168.252201	-0.6	8.617	5.705374627	61
461	0	non-flat	27	69	19.6342332208474	57.118029	14.221077	3249.049761	271.387668	55.541717	22.107643	NA	NA	3.299371603	76
462	0	non-flat	205	122	40.4676643506146	94.135632	32.897294	12556.537895	1973.09659	635.445103	189.923293	-1.3	8.9	8.124509845	61
463	0	non-flat	113	48	14.9425662938293	34.307126	19.460337	1869.9521	515.955584	106.545974	50.169222	NA	NA	4.038392309	86
464	0	non-flat	30	109	29.0725268349289	80.82008	31.036487	7941.425853	838.17381	210.839682	203.695551	-2.1	4.617	7.716901008	65
465	0	non-flat	16	83	24.4812667261374	56.839917	26.499179	7511.262578	1100.052401	318.463575	111.004843	-2.8	13.53	7.5284563	57
466	0	non-flat	38	61	17.5826842963231	42.060656	23.179794	2693.924067	402.858655	100.663296	127.988524	-0.4	8.225	6.005814661	72
467	0	non-flat	181	103	30.7818494131119	77.562285	18.547011	15080.630701	2082.808072	622.728461	76.026384	NA	NA	7.165393971	77
468	0	non-flat	130	106	32.4493410214168	87.175916	21.492937	10145.856148	1284.748937	634.780041	66.721414	NA	NA	9.160040935	65
469	0	non-flat	134	163	43.3170591614015	137.935883	30.421128	25960.269994	2401.259112	726.754289	163.998143	-1	5.6	8.683356284	62
470	0	non-flat	121	125	36.5074340527578	103.545723	19.692646	8543.78547	1093.504282	271.919667	36.446226	NA	NA	6.073162204	73
471	1	non-flat	0	71	21.9346104254927	64.625123	15.428546	4694.70192	120.485978	23.478335	14.344537	0.2	2.767	3.219839837	86
472	0	non-flat	189	108	30.9489470325463	62.269664	42.41737	8613.885367	3456.810431	994.963535	209.720842	NA	NA	6.099742878	55
473	1	non-flat	16	35	11.5213861386139	22.718737	10.73202	995.785587	343.307922	16.399803	14.429338	-0.3	0.861	3.685254286	79
474	0	non-flat	14	48.8765	13.075978	37.81889	8.609801	1304.507461	228.92635	30.787663	10.782147	NA	NA	2.63	64
475	0	non-flat	125	81	22.7427062374245	45.677412	24.27567	6789.245412	1584.325479	390.567327	73.022093	NA	NA	4.897462476	65
476	0	non-flat	77	126	36.354780244676	85.049802	51.687538	12285.353862	1694.964507	1812.761159	674.000451	-3.1	29.7	10.50448481	60
477	0	non-flat	119	53	15.9576664945792	38.562309	17.482203	2353.119943	544.329636	195.752211	62.116643	-1.9	13.3	5.408155843	84
478	0	non-flat	7	97	27.0856950067476	54.133206	25.148237	12213.894155	2537.375353	370.48609	73.616027	NA	NA	6.080892368	58
479	0	non-flat	28	135	45.0554838709677	102.437385	43.339912	14146.328974	2426.393134	890.965412	369.710139	-3.4	33.55	10.61096917	58
480	0	non-flat	31	67	22.3123143705735	52.497751	15.631592	5765.270028	869.16761	134.04061	44.643424	-0.6	4.756	4.682943491	68
481	0	non-flat	158	122	44.4549002601908	88.447006	21.468855	14078.571142	2879.288871	868.241964	89.780209	NA	NA	8.519735691	78
482	0	non-flat	71	90	22.9442176870748	78.589948	14.84079	7568.768334	345.295247	72.04808	32.146527	-0.3	3.567	2.776443899	80
483	0	non-flat	2	72	19.6096473449534	41.966582	21.643074	6129.051527	605.154215	180.761786	100.82162	0.1	0.571	4.241991933	74
484	1	non-flat	12	76	19.1594647949112	55.208043	13.623742	5885.058215	404.10071	68.037648	21.712748	1	1.344	2.732238041	69
485	0	non-flat	14	84	25.4102339181287	67.187198	19.297584	5987.63219	465.347714	108.17825	57.491175	0.5	4.875	4.249706459	73
486	0	non-flat	8	95	21.6311475409836	82.438682	16.443039	4783.811901	574.606928	95.201854	31.80555	-0.4	3.2	4.6518287	68
487	0	non-flat	95	112	26.941416893733	89.730302	17.976789	7083.228528	819.347807	156.365447	70.645363	NA	NA	NA	71
488	0	non-flat	3	95	28.0137199875273	77.072965	19.795192	6867.172008	757.189294	185.309087	73.539603	NA	NA	6.74641166	62
489	0	non-flat	148	121	36.8969404186795	91.152427	36.978722	11013.264383	2157.378749	1148.521739	306.739185	-0.8	15.196	9.431223854	61
490	0	non-flat	34	113	23.6868236791852	64.096523	30.831717	9946.158054	2564.396309	514.821782	189.819905	NA	NA	9.694309471	49
491	0	non-flat	49	117	36.3695856873823	80.895054	55.557207	13002.34857	2095.802556	759.69179	350.096524	NA	NA	5.446937463	65
492	0	non-flat	145	75	21.1941638608305	64.328484	14.978262	2788.05607	339.645748	212.216353	33.786588	0.5	6	5.641994576	84
493	0	non-flat	33	77	21.8121212121212	65.91597	21.000006	3667.499912	849.494515	179.521145	55.133378	0.3	7.786	4.882972593	71
494	0	non-flat	112	108	32.0668327106683	72.183056	35.443147	7789.466295	1971.040945	538.508237	189.504236	NA	NA	7.572220884	62
495	0	non-flat	9	145	37.2366148531952	112.204519	68.759814	25127.283413	3354.373885	1448.664087	519.371665	NA	NA	-5.302787236	59
496	0	non-flat	155	93	30.3332068311195	57.925606	27.033609	7658.636648	2487.958958	713.735459	144.161046	-0.5	18.56	9.820857034	62
497	0	flat	0	36.276459	10.196935	25.603984	11.885453	856.516111	86.570669	19.487467	9.270084	NA	NA	3.03	89
498	1	non-flat	191	76	26.3075703527547	48.171616	20.984126	5357.535278	2118.3396	472.418391	86.373243	NA	NA	5.702019753	73
499	0	non-flat	72	91	29.8175965665236	75.153429	21.981082	7065.480257	842.266635	161.214308	75.002336	-1.8	9.4	5.286990511	59
500	0	non-flat	96	71	20.9944730322089	51.161713	11.927586	5201.115875	469.671865	131.172709	19.415982	-2.3	3.019	4.314086663	82
501	0	non-flat	22	62	16.9732609149781	35.565709	18.150608	3363.589159	547.393489	162.282297	51.751486	NA	NA	5.692413473	64
502	0	non-flat	95	108	30.853829321663	72.532814	27.734976	10314.712665	1085.923056	431.326259	93.14546	-0.4	2.06	5.381948437	56
503	0	non-flat	4	67	18.8634775010922	48.276677	15.377675	4281.891287	406.725	67.247523	49.733818	-3.7	8	4.616151324	65
504	0	flat	0	40	9.08501333333333	29.289171	11.660123	7007.953779	511.490266	55.881131	19.201775	NA	NA	1.356956856	80
505	0	non-flat	87	92.652712	30.15132	74.079517	26.203623	6789.472351	740.653797	332.266094	57.384717	NA	NA	6.05	71
506	0	non-flat	89	114	36.7764282501125	85.214563	28.409703	9373.741967	1163.919164	295.821751	127.641363	-1.2	5.05	8.85017621	63
507	0	non-flat	23	97	28.3076697032031	87.823533	12.144748	7159.367904	247.785848	68.6121	14.817704	-1.7	5.08	3.430072525	78
508	0	non-flat	16	116	23.1072544255467	85.697976	17.92444	10135.56599	1708.665797	286.609188	50.946327	-2.1	5.43	5.446492302	57
509	0	non-flat	96	119	43.3303615651313	90.139282	29.018783	12934.615121	2547.929498	600.82148	151.952229	-2.8	9.4	7.37701201	62
510	0	non-flat	0	54	15.7714963431508	35.826143	24.792628	2900.727021	496.644652	58.737573	49.650953	-0.1	1.442	2.43425617	64
511	0	non-flat	67	202	54.7438118811881	119.44018	72.526694	28701.590673	7792.458451	1775.798869	892.507599	NA	NA	9.321541374	55
512	0	non-flat	117	194	67.628664495114	142.35607	50.663829	35419.655424	5463.506797	876.990888	273.025962	-10.4	24.75	6.704840814	49
513	0	non-flat	118	105	23.7464472700075	65.837173	34.023406	9750.708926	1987.683333	514.755988	102.434493	-2.3	16.8	6.685736432	56
514	1	non-flat	208	50	14.5503485095655	34.464432	9.442165	2335.055801	717.057951	36.165216	11.218956	0.7	0.732	1.875200331	85
515	0	non-flat	100	73	18.4385843164469	53.475397	23.87769	3442.278477	539.940169	198.465253	38.368476	NA	NA	3.979766562	82
516	0	non-flat	88	103	30.9994306860233	85.198993	19.153959	9318.919553	936.175017	301.407581	64.043392	NA	NA	6.779040028	75
517	0	non-flat	23	90	25.478856099787	71.75938	18.719582	7952.125941	613.458596	168.230104	62.688144	NA	NA	4.737512006	65
518	0	non-flat	30	88	19.9509051014811	57.658033	22.79359	7159.644079	673.75772	179.381795	81.318153	-1.1	0.33	2.25736286	61
519	0	non-flat	133	151	48.0513361462729	90.363573	58.674342	18541.393139	3044.352996	1361.71653	578.804232	NA	NA	9.686973752	54
520	0	non-flat	290	130	37.3974417542257	103.371806	26.894361	19087.519623	3758.013631	715.594144	116.556334	-0.2	2.555	9.682703764	66
521	0	non-flat	2	155	43.9026098026735	128.727005	35.479164	19072.729242	1958.153089	508.795142	130.970902	-5.5	25.36	7.711524379	51
522	0	non-flat	19	75	24.1578411405295	62.695221	14.344784	6210.43464	573.97294	148.511104	28.591975	-1.2	2	4.959156857	69
523	1	non-flat	0	87	20.9891953369349	65.896042	68.682262	5167.21359	604.410008	647.848413	911.970239	0.4	1.163	-9.377598845	74
524	0	non-flat	53	91	27.377060680463	75.118772	18.603356	7141.387204	870.564353	374.829674	66.149476	-3.7	24.2	7.301157619	67
525	0	non-flat	18	63	16.5498467377025	42.886914	30.605377	2697.958183	401.95819	290.466896	324.326944	2.8	9.4	2.069329964	86
526	0	non-flat	147	60.104435	16.223769	42.301952	34.505517	6215.025055	1301.186906	634.533105	474.571911	1.6107	7.8	4.47	78
527	0	non-flat	45	99	28.5203976688378	73.510717	19.479751	7369.277948	1029.086173	250.425146	69.121978	NA	NA	6.375001509	65
528	0	non-flat	24	131	29.2812144212524	108.293149	33.325657	13601.981354	970.586529	236.341008	135.634564	NA	NA	4.184735141	63
529	0	non-flat	31	79	21.7305151915456	46.694915	30.462636	4063.336468	926.184143	318.266638	139.764997	NA	NA	6.69530682	55
530	0	non-flat	41	104	29.0844854070661	91.316698	26.52076	7648.704955	620.021762	206.895954	116.573953	-1.5	9.45	6.459116401	71
531	0	non-flat	15	97	19.3391242265588	52.851612	33.915456	11384.817909	1543.004888	506.42011	271.691381	-1.5	3.214	3.749636454	77
532	0	non-flat	29	94	16.9213415851467	67.258026	19.983884	5661.356476	493.901296	50.33155	27.448327	-0.5	4.6	3.324226938	83
533	0	non-flat	26	107	26.394612304332	94.973418	17.137122	23362.900168	974.571473	127.118066	28.538824	-2	6.332	4.309281519	61
534	0	flat	0	75	22.5034796573876	65.232202	18.71467	4839.446608	223.687982	49.693642	31.413891	-1.1	3.11	3.134001466	63
535	0	non-flat	10	116	25.9341317365269	77.057838	37.411859	10157.184461	2435.563719	623.725266	209.970534	NA	NA	9.224768611	48
536	0	non-flat	40	176	41.6184850590688	128.307657	63.440592	23731.479484	4303.766625	1241.619742	731.655741	0.7	15.055	9.053072762	53
537	0	non-flat	107	138	44.7605466428996	94.472357	36.196275	14040.281622	2839.003838	642.579825	164.712179	NA	NA	6.651083634	58
538	0	non-flat	16	89	16.4655653293285	69.214937	34.642905	16080.277457	1043.915716	191.790646	118.041627	-0.1	5.464	6.441109303	59
539	0	non-flat	209	58	15.678835197299	31.860056	14.585559	2064.624465	497.978584	42.755485	14.662187	0	0.883	3.339561636	61
540	0	non-flat	31	100	23.7877531105148	72.02482	24.675145	5664.735344	475.235952	155.95491	123.957596	NA	NA	7.279593343	72
541	0	non-flat	29	105	28.2694636678201	77.954931	22.728383	7521.213266	1595.47534	355.833141	73.685456	-0.4	8.178	7.30105594	50
542	0	non-flat	131	95	24.7521668472373	75.50353	36.090602	5328.208184	1668.562702	454.355693	134.092445	NA	NA	6.076643462	70
543	0	non-flat	3	77	9.25580595217616	68.34606	27.902199	59812.201891	7062.943386	243.520717	51.500848	0	1.418	1.794898832	80
544	0	non-flat	0	127	40.3064340239913	98.263507	52.719336	16654.476987	1479.650984	262.232109	208.640664	NA	NA	6.147325864	63
545	0	non-flat	0	64	18.6990437845999	46.967394	17.209802	2786.066855	377.820072	50.05182	27.177415	-0.5	1.45	2.777285617	61
546	0	non-flat	13	49	13.8306772908367	40.410157	9.184336	1338.255323	161.527914	55.036273	19.751304	-0.9	1.061	3.401092314	91
547	0	non-flat	197	83	18.7246320681642	66.277345	20.034957	4542.467832	570.31215	121.795153	55.715747	NA	NA	5.974212154	77
548	0	non-flat	126	117	33.8925404277517	68.409986	48.745252	8008.65362	2227.244575	382.067249	266.1158	0.6	2.89	4.810732874	52
549	0	non-flat	27	104	34.4168215613383	84.107263	24.965461	9839.745456	1153.269191	395.548932	66.610692	-0.8	4.102	3.52594385	62
550	0	non-flat	17	132	29.6939655172414	96.694323	67.390716	15983.36933	1687.076696	329.054761	224.416295	-0.7	2.887	2.364301897	61
551	0	non-flat	25	61	19.2920497566252	41.2326	32.323146	3350.468436	375.393678	352.280497	236.646648	0.8	3.47	8.074353572	60
552	0	non-flat	61	73	24.0755727462065	35.741073	20.734157	4401.309946	1225.765331	210.605567	39.001957	-0.5	4.461	4.084965934	64
553	0	non-flat	90	105	29.6229787234043	85.821038	28.492033	11843.109643	2550.632952	572.576038	202.14814	-3	20.3	8.764309683	61
554	0	non-flat	54	89	24.833660772757	58.706712	28.158742	7668.195216	1637.292116	546.190244	242.736522	-1.8	6.415	3.96335953	60
555	0	non-flat	28	74	19.9574626865672	56.946717	18.272681	4362.610548	595.643115	119.96244	46.897024	NA	NA	4.572598859	69
556	0	non-flat	73	75	25.0748486516236	58.390336	22.817608	4814.633587	583.094738	179.772178	45.266663	0	2.3	4.763333995	73
557	0	non-flat	11	117	36.2780373831776	70.580061	48.11517	8420.945733	1615.493714	526.309813	277.564324	-1.1	4.525	7.263325049	52
558	0	non-flat	97	65	21.4698795180723	48.896678	16.960492	4139.129173	773.386006	294.990065	31.357364	-5.1	5.6	5.379451643	93
559	0	non-flat	59	107	29.2011881188119	75.057268	30.287958	7870.165649	814.423563	232.846988	228.443789	NA	NA	7.637673681	74
560	0	non-flat	82	119	32.8953655040612	65.741853	44.048212	10418.786029	3184.485173	1043.47475	631.549727	-3.3	39.8	13.99181172	60
561	0	non-flat	63	128	31.8043660789253	73.245782	32.178916	13162.114026	3407.122115	630.214622	164.42198	-4.1	13.333	8.459264136	58
562	0	non-flat	69	159	37.6996098829649	97.705267	68.403593	24230.982828	8925.49222	2080.012855	584.957153	2.6	5.237	5.9662021	54
563	0	non-flat	59	43.135736	12.306657	33.845155	10.950699	1627.266358	231.296335	32.558147	10.70896	NA	NA	2.56	86
564	0	flat	0	32	9.05333333333333	27.390826	10.199795	929.588546	32.298428	4.900068	13.711905	NA	NA	2.771099653	90
565	1	non-flat	164	53	14.6694780394653	31.859948	15.674975	2532.122816	572.278611	96.596797	45.587487	-0.6	8.025	5.744445786	72
566	0	non-flat	65	100	24.5424083769634	65.369249	19.387602	10104.918865	2064.121939	385.656974	39.938082	-0.6	15.2	5.699515474	57
567	0	non-flat	98	133	39.4113545816733	93.535465	39.715415	15221.596784	2579.317828	689.134393	221.996886	-2.9	22	6.910720445	58
568	0	non-flat	60	119	32.4869206057825	82.42222	18.782148	9224.712967	2022.873926	453.744104	44.908386	-1.4	8.61	7.230642325	58
569	0	non-flat	69	65	19.4865060240964	52.590338	17.219476	2924.709165	249.351509	86.070084	46.301523	-1.6	1.398	5.179783514	77
570	0	non-flat	85	106	40.8420335905583	72.437322	32.750674	8974.037041	2393.90655	389.515182	227.759709	-3.1	3.125	8.003118914	66
571	0	non-flat	3	68	17.0035105315948	55.322588	15.08111	3875.418914	417.267567	93.553725	33.200593	NA	NA	4.964015387	71
572	0	flat	0	82	23.9055433989788	70.841305	13.788476	5506.228223	390.731756	48.275077	20.948934	-0.7	1.355	3.83904746	53
573	0	non-flat	50	129	40.0710023866348	110.247358	37.384105	10094.408261	1059.794465	423.795681	243.343637	2.3	4.655	8.328868537	61
574	1	non-flat	12	36	9.97142037851271	26.845186	23.431431	723.94316	75.634774	53.128128	75.944051	-0.6	0.282	0.968702943	91
575	1	non-flat	118	201	45.3103448275862	150.310528	33.668205	18384.797634	3706.070412	657.194454	229.973811	1.6	-0.998	5.845858008	46
576	0	non-flat	116	133	41.3667117726658	93.733369	43.518057	15142.207915	3513.387589	1364.50351	445.465368	-1.9	21.25	9.736462607	63
577	0	non-flat	12	69	23.462285287528	56.255055	17.195621	4140.790403	262.491899	76.259715	36.988652	NA	NA	5.255927371	74
578	1	non-flat	0	89	8.6942796372999	90.036562	26.716858	1839.560706	125.352025	34.206973	25.443327	0.9	0.018	2.931468161	77
579	0	non-flat	13	93	25.4948405253283	75.79244	27.73012	6263.577602	735.242541	160.232797	86.125076	NA	NA	4.944357998	60
580	0	non-flat	75	66	18.8770175438596	47.225267	16.815571	3951.661785	640.686392	196.670547	65.659557	-2.9	14.814	6.516194718	76
581	0	non-flat	165	96	34.0917303683113	65.161166	27.256834	9583.573534	2203.227879	702.598971	135.886779	-1.8	4.871	5.920714432	75
582	0	non-flat	17	119.0829	31.533543	95.27839	36.595514	7537.388615	1493.159336	436.875813	225.781289	NA	NA	7.19	65
583	0	non-flat	8	54	15.1976899155931	27.690439	22.883344	2243.252018	490.824235	81.574854	49.864608	-1.4	2.75	3.32569027	56
584	0	non-flat	28	91	28.8699952896844	34.004336	102.284129	6093.38135	1221.952748	925.363763	1417.222161	NA	NA	4.356142241	51
585	0	non-flat	83	65	17.9766642547033	45.261015	15.891441	3389.395172	376.183902	169.722283	22.213355	-1.1	4.725	4.371705111	82
586	0	non-flat	24	78	19.1362455726092	54.315329	20.161861	3990.90802	530.590733	182.386466	120.809126	-5.1	16.4	6.997875877	73
587	0	non-flat	14	70	19.1129268292683	42.797564	30.849681	3919.820038	763.097765	152.161135	152.516304	-0.6	5.657	8.299274134	54
588	0	non-flat	159	53	16.530588576399	39.196258	11.186927	2594.272967	438.461206	164.030567	17.376893	NA	NA	4.361629169	84
589	0	non-flat	147	125	36.4985049124306	86.874769	31.011042	13912.954205	2372.152327	877.971665	190.040469	NA	NA	9.824579625	63
590	0	non-flat	10	135	26.9621928166352	165.874696	46.104022	45791.18666	2228.21793	653.35113	233.282344	NA	NA	7.037557311	65
591	0	non-flat	39	114	30.298751950078	73.048017	28.713131	8928.44669	1524.050395	268.697198	121.74685	-0.9	8.95	6.55876824	58
592	0	non-flat	37	65	23.9857801691007	50.750351	14.543086	3389.626636	426.664415	87.893763	20.413199	NA	NA	3.236809587	62
593	0	non-flat	0	106	23.0208406923349	108.678902	12.461016	17003.209203	514.615693	130.233997	18.846893	0.6	6.455	1.397772851	60
594	0	non-flat	155	64	19.8506126295947	42.116679	21.713791	3074.716811	886.151162	265.165526	81.48293	NA	NA	5.624748008	71
595	0	non-flat	14	97	28.1651964715317	73.246776	39.286149	8171.79834	1128.356796	379.08164	371.973049	-1.5	4.757	5.880191508	58
596	0	non-flat	38	217	53.8782696177062	145.228314	68.718759	39980.761001	9688.221384	2496.473659	615.278982	-6.3	23.695	8.112024866	49
597	0	non-flat	71	63	15.7044519935634	49.016391	11.628617	2506.302278	338.020023	108.884808	19.17484	NA	NA	4.285426436	78
598	0	non-flat	96	88	27.7127545551983	70.962695	12.270201	8542.874255	635.038504	151.09988	18.715796	-1.1	2.211	2.889533564	73
599	0	non-flat	88	70	22.1685563114135	55.403145	25.82475	4025.098612	693.12784	174.874179	70.889676	0.1	9.1	4.945292565	74
600	0	non-flat	64	131	34.8597122302158	113.603334	24.685172	13365.49259	1147.14882	352.78105	104.866433	-1.5	6.026	7.201903116	66
601	0	non-flat	3	215	63.3720930232558	152.022567	76.663097	54170.508923	4879.302242	2362.797681	653.208914	1	3.552	1.774925649	46
602	0	flat	0	96	21.2119565217391	85.712458	16.434606	7158.596511	481.743383	76.760649	50.773899	NA	NA	6.02111947	55
603	0	non-flat	68	128	34.8098159509202	92.201375	29.257875	14029.051361	2430.543899	524.824017	113.938046	-1.7	7.459	4.292740918	55
604	1	non-flat	0	59	17.4122888435122	52.892019	28.351838	5619.272166	277.020166	147.324038	147.701543	0.2	0.581	0.299273525	79
605	0	non-flat	15	64	15.0076068766165	52.662981	13.19689	3553.074494	378.859097	140.621777	36.757226	-0.4	8.95	5.057268093	78
606	0	non-flat	125	78	21.7716787697565	59.267186	14.717479	4925.459006	1035.747969	309.857649	37.194432	NA	NA	5.320415741	76
607	0	non-flat	75	85	24.112493239589	60.483665	23.754081	5127.449281	862.133224	113.479001	33.26833	-2.2	22.55	3.963199671	61
608	0	non-flat	38	118	36.095261358085	83.417678	33.978497	9481.671954	1216.999009	526.150093	191.150898	NA	NA	7.406852233	55
609	0	non-flat	40	97	24.2253751705321	83.086448	31.0348	9591.458246	578.698797	214.239511	127.8463	3.5	7.2	6.511269774	61
610	0	non-flat	135	156	50.3374028856826	102.70655	39.224421	18644.926915	2702.496282	703.17787	101.451044	-1.5	10.667	9.22475341	53
611	0	non-flat	18	65	20.0692338387869	55.137103	18.412049	4833.888997	327.890019	70.234943	57.516877	-1.1	6.5	3.73939746	69
612	0	non-flat	40	219	53.6037483266399	136.997022	76.612145	31843.535421	7622.651661	2012.079315	1000.955469	-3.8	58.6	10.80028902	43
613	0	non-flat	155	122	32.1928771508603	102.589945	28.142693	12450.908046	1245.147339	470.832137	135.139165	-3.1	5.509	7.2179782	68
614	0	non-flat	68	67	16.7080618892508	46.11834	12.916782	3540.799605	543.504308	63.094302	25.233138	-0.5	2.148	3.506847525	71
615	0	non-flat	76	80	22.2764323685765	44.032295	26.645423	4216.135176	906.269072	346.686011	165.218487	3.4	17.4	8.784614414	69
616	0	non-flat	14	126	38.4368761009982	95.103946	35.533453	10234.972917	1752.104513	395.681753	156.153136	-2.2	23.35	6.51764727	52
617	0	non-flat	29	121	41.1648118706942	92.936169	54.838414	14428.048436	1511.559019	592.379429	500.994174	1.7	8.5	5.358730096	60
618	1	non-flat	85	84	16.5398527528809	71.413879	33.069204	3472.323504	418.761666	243.993967	105.390788	-0.6	1.698	9.181848602	83
619	1	flat	0	107	28.7675715879509	98.209573	16.015307	10856.352843	437.761095	36.127281	24.912733	-0.5	6.7	2.87015596	64
620	0	non-flat	22	159	41.7174392935982	116.063874	35.249927	26712.742151	3653.635039	632.048542	151.524604	-0.6	24.2	7.821350844	54
621	0	non-flat	0	83	16.3802032913843	59.729479	35.099022	5523.406883	1157.181565	189.650678	166.138354	NA	NA	5.489341451	62
622	0	non-flat	20	69	14.6031327287716	46.684186	29.953231	6738.425372	800.948502	224.519396	101.010109	-0.4	2.335	3.809435897	62
623	0	non-flat	47	80	18.6971279373368	66.465704	13.138273	6095.952086	912.594842	162.223883	20.602388	-0.9	4.223	2.811131869	64
624	0	non-flat	38	141	33.8115487914055	104.943728	50.455167	14980.318498	2619.86103	594.833039	401.373091	NA	NA	8.047615412	53
625	0	non-flat	66	113	35.9708737864078	69.63548	33.602618	8818.252784	2666.473688	842.456503	179.439045	-2.8	34.4	9.882218997	60
626	1	non-flat	0	26.834204	8.41396	18.583438	14.178806	566.800954	78.433657	12.98092	23.730316	-1.3582	4.6	3.67	101
627	0	non-flat	5	85	27.7495501979129	57.457061	49.944656	5669.109359	1111.932759	369.945102	875.47595	NA	NA	-16.82361441	68
628	0	flat	0	100	21.3061650992685	86.003339	18.294032	3790.511495	527.365243	106.447702	53.222507	NA	NA	4.962539446	64
629	0	non-flat	149	107	28.6352093342485	70.726557	24.616857	10458.778659	1538.377567	528.728853	90.711253	-3.3	7.542	7.370275999	60
630	0	non-flat	83	108	24.2623341272542	76.198135	22.271194	9545.124482	1875.356974	370.866324	82.0499	3.1	12.5	8.043460293	55
631	0	non-flat	0	193	47.9700093720712	155.216379	74.786593	19170.714333	3912.925398	2296.659991	1613.929791	3.9	5.76	2.028667032	62
632	1	non-flat	0	84	18.6294309701493	64.401565	26.406248	2411.656381	148.202826	50.870968	58.646256	2.1	1.225	1.397562826	63
633	0	non-flat	26	121	36.6721446179129	92.844397	26.98174	13276.040899	2139.83073	694.601854	141.399187	NA	NA	8.977484772	61
634	0	non-flat	129	138	40.5153409090909	88.123257	31.951491	15019.845723	3411.26085	1048.709113	166.741927	-0.5	18.7	10.68587995	55
635	0	non-flat	35	157	47.3878608438194	113.912209	62.157434	20250.355203	3832.705217	971.73335	486.975228	-5.5	22.774	7.195557822	51
636	0	non-flat	173	100	26.256999471738	61.234904	32.527896	8153.444304	2788.118428	758.017467	214.572839	-3.9	8.7	7.244467801	69
637	0	non-flat	0	46	13.6466165413534	37.723945	11.839176	1567.639472	237.757254	58.957314	25.456102	1	1.5	2.959128696	78
638	0	non-flat	32	143	42.5950255102041	97.256267	43.300093	15692.430332	4152.512748	436.765302	524.634025	0.5	12.55	10.25062402	51
639	0	non-flat	7	49	12.7679550963133	30.468858	14.851648	2042.501107	355.335532	49.330292	43.729853	NA	NA	5.31219305	73
640	0	non-flat	30	123	33.9054820415879	99.139222	18.906934	8868.012452	790.321822	159.157266	42.115379	NA	NA	4.698749994	60
641	0	non-flat	4	91	27.882225433526	65.604195	20.860962	5547.213713	652.973254	183.321419	73.953885	NA	NA	6.438525713	70
642	0	non-flat	139	100	33.1655228098506	68.500049	32.056339	8543.908622	1375.555804	690.739311	189.426207	-4.8	8.6	9.219685701	61
643	0	non-flat	49	75	25.1673489044065	54.897263	14.629393	6202.204023	618.518042	161.134659	43.463391	-1.6	5.632	5.188477837	83
644	0	non-flat	22	60	18.3662750518314	45.338864	15.011623	4277.387622	450.716634	107.338841	32.740809	-0.7	5.5	4.506413561	72
645	0	non-flat	65	110	32.4946004319654	90.445212	20.912049	12352.190793	1515.281068	463.754747	87.515165	-1.4	4.511	7.036642884	62
646	0	non-flat	15	52	11.3615884325231	39.718603	15.114873	1858.334185	272.875968	48.666716	40.911732	0.9	1.208	4.443937906	83
647	0	non-flat	35	194	73.112676056338	146.738376	76.928507	28655.913401	5042.621589	1735.58296	977.433557	-1	17.3	7.099812064	55
648	0	non-flat	16	103	32.9029261495588	81.33532	31.517641	5810.547086	516.017255	127.410417	239.325538	0.5	16	9.122772746	61
649	0	non-flat	25	68	15.679901760131	47.931418	17.539295	5345.390772	631.242543	107.544465	38.783624	NA	NA	5.202866729	78
650	0	non-flat	19	88	23.8504230118443	66.37937	16.526641	7063.022096	809.233451	184.95092	31.382272	-0.8	9.6	4.861971034	55
651	1	non-flat	57	121	38.2310797174571	83.568875	48.251715	9494.116982	2046.488945	388.32196	351.613973	-1.4	2.087	2.424740958	60
652	0	non-flat	112	106	34.7059946544483	76.120795	23.639089	10488.457695	1681.186732	361.717289	91.156548	NA	NA	6.207562135	65
653	1	flat	0	59	18.1598793363499	52.023443	13.715992	3617.237987	15.599334	18.141562	43.292361	0.1	2.883	4.066762032	52
654	0	non-flat	5	67	18.2315941431223	40.923365	18.882698	2671.151898	488.230134	149.302649	49.001848	-3.3	27.4	4.990475562	65
655	0	non-flat	221	125	29.5084745762712	79.638491	17.638122	8747.791037	3367.52566	218.597549	40.309858	-1.4	3.6	6.39645676	63
656	0	non-flat	123	115	33.4351620947631	75.554747	42.759015	8447.172251	3502.14367	1020.475211	443.438727	-1.4	9.667	10.50762053	60
657	0	non-flat	8	80	16.7194304857621	61.688021	23.273459	4303.262302	594.518405	138.583154	75.637459	-1.7	5.533	5.130364886	57
658	0	non-flat	119	146	48.0300884955752	120.808693	30.352764	18471.99704	2861.901148	979.163627	248.411105	-3	18.9	9.894855694	61
659	1	flat	0	86	24.903422212891	81.064097	12.959203	9660.600498	329.421443	45.034444	19.834782	0.6	0.639	1.677812426	88
660	1	non-flat	8	42	11.7241925269158	34.818961	13.796906	1550.092889	183.169854	37.812729	32.182362	-0.5	1.863	3.964551688	76
661	0	non-flat	46	177	54.9550561797753	155.39516	51.037338	43644.36386	3288.716992	773.073825	194.260191	8.6	53	9.022337546	49
662	0	non-flat	102	87	23.387337572574	47.017796	27.962552	6758.824903	1542.431099	426.261368	164.274418	-1.3	6.471	9.075508042	62
663	0	non-flat	53	143	51.1443683883012	106.167014	34.965251	15087.410443	2388.324647	813.794132	164.508588	NA	NA	8.590666082	60
664	0	non-flat	61	105	27.0164796633941	75.252809	24.072432	7658.309208	1318.821919	278.926227	85.682226	-0.6	6.207	6.729179413	54
665	1	non-flat	96	59	19.188637617209	36.125938	35.776565	2737.080726	368.671902	719.339275	421.864627	1	0.3	3.923379599	88
666	0	flat	0	64	14.1015202702703	50.429326	14.566648	3465.207146	274.646962	62.558779	38.256825	-0.4	3.044	3.939458508	68
667	0	non-flat	42	55	14.1438229870928	34.081654	22.539993	2337.667934	849.784706	115.221553	59.103219	0.5	5.9	4.515101395	75
668	0	non-flat	40	109	36.1061946902655	88.315118	31.560546	12378.775061	1829.876701	303.22701	112.218877	NA	NA	10.88579765	62
669	0	non-flat	127	93	23.0815709969789	76.390358	20.604684	8932.343206	1264.645545	473.913013	111.459696	NA	NA	6.983022941	70
670	0	non-flat	4	59	17.6850379791556	47.107057	14.768094	2231.747606	251.8311	49.24021	31.992496	1.8	1.333	3.910314763	79
671	0	non-flat	13	90	23.220823798627	50.652571	46.816888	8270.995088	2063.033201	487.054973	293.316815	-0.7	13.754	8.292107983	52
672	0	non-flat	8	60	14.9259889408762	33.872364	16.188265	2190.073351	391.339673	62.707838	53.207421	-0.9	4.944	5.542307685	65
673	0	non-flat	37	114	29.3118668596237	110.278464	30.113294	15517.598759	421.056332	91.533365	19.541435	-0.1	8.2	2.511211038	64
674	0	non-flat	64	137	39.0084485407066	86.462896	54.852954	19700.935132	3364.791766	1931.065957	479.816242	NA	NA	-4.223677562	55
675	0	non-flat	12	130	37.0748538011696	113.301577	18.404883	11585.820208	2097.783259	468.641747	35.272192	-3.5	15.825	8.031418208	64
676	0	non-flat	17	64	17.0152487961477	49.200793	15.877915	2503.261801	696.523361	137.816261	54.660975	-3.9	10.9	4.880941257	69
677	0	non-flat	93	113	34.668880455408	82.786943	29.026839	12099.300937	1848.953841	441.572738	139.022469	3.3	10.95	8.423770415	60
678	1	non-flat	24	44	13.3220696937698	34.389472	13.870813	1552.229951	219.135684	26.610992	35.610797	NA	NA	4.880259898	76
679	0	non-flat	199	196	57.8411811652035	136.070025	43.941094	35491.318216	6976.855	2113.351745	276.613508	2.3	12.4	10.22263755	53
680	0	non-flat	82	82	23.104797979798	64.190508	21.183534	7429.51689	816.169014	210.124452	71.339267	-1.9	30.3	5.106073131	66
681	0	flat	0	76	21.1289268660467	62.315822	14.061954	3379.562932	276.945552	35.200446	26.799428	0	4	3.36835851	68
682	0	non-flat	109	89	23.248572911261	60.080424	27.65619	9062.336317	2737.878544	511.614412	93.866775	-1.8	4.511	5.646331287	62
683	0	non-flat	112	89	26.0007818608288	70.32704	25.123238	8156.300517	1021.532457	345.24784	184.399519	NA	NA	7.327807768	69
684	0	non-flat	8	87	27.7069160997732	56.723132	52.509969	7139.088795	1399.190951	388.663873	559.056553	-2.6	8.133	9.480831941	61
685	0	non-flat	17	148	41.2288875946418	128.112966	44.714659	14585.255141	1987.646496	271.46822	320.963116	1.2	17.8	8.28442399	49
686	0	non-flat	19	122	28.0968508615567	105.00774	19.046593	10175.93569	702.244436	191.372624	62.943896	1.4	7.025	5.808599945	66
687	0	non-flat	37	188.661416	52.613154	167.588697	55.448444	29928.336754	1909.172349	887.780136	600.819043	0.1918	27.5	8.13	57
688	0	non-flat	107	100	27.9947852760736	83.423523	26.741495	7147.467042	1622.736156	416.098924	122.092529	-1.9	11.196	6.788771318	64
689	0	non-flat	45	157	56.994560994561	124.156354	50.645087	18904.129437	3566.316173	888.372673	569.783652	-11.2	9.1	9.664424939	53
690	0	non-flat	103	128	38.0473107569721	106.560386	24.869015	8781.951382	1604.054656	471.806562	112.024025	-3.2	13.289	10.14402745	55
691	0	flat	0	128	27.0517598343685	115.147091	28.790104	10348.291329	585.751915	55.028591	115.149965	3.7	1.5	5.528596122	54
692	0	non-flat	262	140	31.9989711934156	98.698833	38.915913	15053.614038	5360.410673	1222.946992	245.030162	-1.6	18.014	7.15365828	61
693	0	flat	0	69	22.599817961165	44.914127	26.480566	5211.45895	319.612087	110.730229	83.637137	0	2.416	4.430116934	65
694	0	non-flat	17	80	19.1253813300793	68.998491	18.909193	5246.53232	508.077921	103.553605	29.502146	-1.1	1.28	-1.827302642	71
695	0	non-flat	101	116	39.6575695159629	80.882671	27.363882	11628.660767	1700.446254	480.840011	94.348065	-2.8	6.9	7.344201254	57
696	0	non-flat	97	148	27.031018681706	95.843762	31.454614	8495.6638	2308.466098	397.338331	134.257266	3	16.5	6.902902555	54
697	0	non-flat	0	71	16.1828024151572	52.335974	53.146908	5125.358514	212.946752	48.049906	367.389043	NA	NA	3.058852825	74
698	0	non-flat	33	94.177483	23.832047	64.826677	23.383043	5669.88701	1682.145054	229.077708	59.669666	2.3019	-0.375	6.1	61
699	0	non-flat	163	169	50.16640625	125.758822	36.616463	16950.284865	4349.651412	1363.348015	186.91629	-2.3	17.267	9.38370727	55
700	0	non-flat	0	109	29.7540716612378	94.023815	14.251431	10517.932281	873.136075	148.060126	17.414528	-1.5	3.515	-24.62808177	64
701	0	non-flat	43	93	30.4802604802605	66.866613	25.836414	5239.459041	1377.730729	399.603451	97.160417	NA	NA	7.325748792	59
702	0	non-flat	70	134	36.1723136495644	89.831831	41.716385	13074.426164	2428.181547	723.972537	226.100568	-2.2	13.944	7.836833197	61
703	0	non-flat	27	131	21.7039130434783	91.555844	37.164298	7524.520606	2463.049867	461.106116	234.334637	NA	NA	8.448799717	57
704	0	non-flat	29	96	22.2537670413777	89.798893	20.058965	8395.783011	499.224408	95.303343	47.988324	0	1.633	5.177628006	69
705	0	non-flat	39	107	35.9001337494427	86.722816	27.007512	15407.348034	2930.027557	725.851241	168.902183	NA	NA	7.100547267	59
706	0	non-flat	11	88	28.7569970365492	69.946548	22.68982	6204.72069	882.840394	299.425009	90.300152	NA	NA	7.504355748	61
707	0	non-flat	22	66	18.6261253609648	45.548473	12.397923	3839.300812	406.458221	110.542079	41.518607	1	4.867	5.434302837	77
708	0	non-flat	37	89	22.2808002808003	41.146265	26.194906	5770.341362	1809.486788	473.893695	167.974351	-3.8	17.205	8.329275577	66
709	0	non-flat	105	123	25.1305073431242	96.838553	20.920265	8461.278205	824.206789	401.954787	65.042244	-1.8	4.767	5.507731925	65
710	0	non-flat	150	160	47.8165137614679	122.510395	54.780073	19001.904817	3350.076492	1321.833902	307.496299	NA	NA	7.589407582	53
711	0	non-flat	72	95	27.4189864382584	67.844657	28.331833	9734.660224	1897.766213	451.632943	109.903602	NA	NA	6.367381844	65
712	0	non-flat	31	90	23.8198334595004	68.447507	31.101633	8359.606124	701.435563	217.8046	156.449817	-5.3	8.5	5.685702339	66
713	0	non-flat	6	57	14.3533940917662	37.658051	27.759601	3002.045588	403.731272	134.715911	96.554844	0.5	3.2	1.945309675	72
714	0	non-flat	28	89	23.4207412021177	55.484415	35.552769	4470.301551	849.729735	177.504579	167.8273	NA	NA	3.21575645	64
715	0	non-flat	52	38	12.3093653434752	26.047959	13.742772	1773.791983	265.307222	62.921269	23.782691	0	6.1	3.558007974	93
716	0	non-flat	10	65	18.8839091806515	46.218449	24.299672	3238.301448	457.437843	110.644238	33.351017	-2.8	5.875	3.065557959	67
717	0	non-flat	0	209	33.0520741394528	207.513256	42.296721	17328.962421	2940.656189	564.456415	207.040604	-5.4	9.05	8.167571496	53
718	0	non-flat	0	46	12.6637710781809	36.524184	23.566303	1277.466544	83.237052	41.883127	43.251183	-0.6	2.2	3.585575047	78
719	0	non-flat	71	100	34.3711977186312	66.138071	33.687549	10337.430962	1305.95675	627.490244	279.759253	-1.1	14.9	8.912533603	63
720	0	non-flat	4	243	42.0837390457644	159.707614	81.046798	36025.34686	7236.399906	2135.572357	599.454919	-4.3	12.635	7.025083252	46
721	0	flat	0	55	12.1135023584906	52.680982	10.43882	2510.073566	45.31808	11.041442	12.328693	NA	NA	2.12920268	89
722	0	non-flat	23	77	23.47258110824	66.200449	16.603811	3716.890439	439.748112	60.152134	35.720293	-0.5	8.8	4.341073172	64
723	0	non-flat	226	65	17.3606583573027	49.05481	16.684527	6190.910228	1452.496483	268.195532	54.520929	NA	NA	4.749137282	86
724	1	non-flat	21	52	15.0482209737828	42.241536	11.63076	2331.076234	193.477641	66.359904	21.811112	-0.7	2.56	3.836177628	76
725	0	non-flat	16	115	29.8297678652708	67.145715	39.432857	11794.305676	2411.76782	715.747795	322.523104	-0.4	0.696	3.788118159	65
726	0	non-flat	66	111	25.9724770642202	87.727353	23.625697	9261.287902	1168.226817	330.588704	74.922282	-2.5	2.999	5.367619918	68
727	0	non-flat	34	72	20.8837004405286	46.550618	27.735767	5475.192356	1184.125877	331.209969	115.685676	NA	NA	6.550646722	66
728	0	non-flat	3	113	29.0579987253027	99.142997	44.644963	7600.555817	669.062776	214.669892	189.798709	0.4	27.4	4.332016323	62
729	0	non-flat	19	102	25.7554890219561	75.788737	26.746619	12653.745945	775.2288	228.492972	104.563473	-2.1	7.68	6.373084521	64
730	0	non-flat	101	100	27.2992021276596	61.554219	29.638982	6778.573829	2042.006863	666.221936	148.468554	-2.8	10.733	8.061272956	61
731	0	non-flat	4	404	8.40582357365424	485.925737	13.978603	168455.991731	212.617161	43.101681	24.130073	2.6	8	3.378214882	71
732	1	non-flat	40	166	24.9324651726227	174.234892	28.901996	15873.86743	648.680633	88.839579	48.927786	0.7	1.81	3.524018782	60
733	0	non-flat	84	175.071043	43.17106	149.210956	36.770122	29885.743517	2928.813105	831.35434	198.32584	NA	NA	10.49	56
734	1	non-flat	43	44	14.7087872185911	30.64609	35.724805	1189.684294	40.141552	21.316541	29.691713	0.6	0.683	0.754507109	91
735	0	non-flat	104	116	38.3988355167394	88.715237	46.058755	9576.880688	1121.996653	639.608379	378.977035	0.1	16.72	8.765238614	82
736	0	non-flat	48	92	23.995092693566	68.566266	39.853511	4525.412998	1431.342672	474.906844	171.205215	-1.8	12.714	5.739147693	55
737	0	non-flat	2	171	37.0374015748031	122.762669	33.531224	13324.104333	2507.184529	407.91845	148.361978	2.7	16.3	7.524057919	48
738	0	non-flat	18	78	24.8642069227843	49.07072	30.282895	5635.162015	1728.331269	312.001394	144.84294	0.2	4.72	7.527538676	52
739	0	non-flat	151	127	28.5142411236832	96.70833	54.916488	20744.593728	2939.662105	1661.959964	734.328155	-2.7	3.933	-2.116334412	65
740	0	non-flat	54	86	30.0427960057061	63.13876	23.789233	5773.337131	1042.23284	247.734688	66.542672	NA	NA	5.833725549	59
741	0	flat	0	59	15.2738332227383	56.779824	17.051783	2542.033785	34.24322	14.49064	34.238023	0.3	1.757	3.045113806	57
742	0	non-flat	60	80	23.6389153187441	45.340587	19.902664	6563.395129	1152.130187	466.698847	82.291927	NA	NA	8.432645258	70
743	0	non-flat	45	54	15.7695167286245	35.759646	17.909754	2389.274746	570.654186	173.187941	93.18038	NA	NA	6.35590591	66
744	0	non-flat	8	69	18.876673713883	51.203877	13.686579	3057.592287	319.43529	53.912032	33.463096	NA	NA	4.547621061	63
745	0	non-flat	33	129	29.8209443665264	93.355103	37.027276	8901.324641	1881.567557	577.591207	216.616294	-1.3	12.9	9.351129631	56
746	0	non-flat	149	103	30.9381997313032	65.902916	35.900861	10492.83887	2919.358415	889.274455	417.545959	-1.5	8.333	8.088782526	64
747	0	non-flat	113	122	35.1734028683181	74.581994	39.454219	14372.769839	3126.983069	784.719155	248.376599	-4.7	-2.4	8.43412358	57
748	0	non-flat	0	40	10.1980488728926	33.4822	15.465257	972.362819	72.187769	43.16397	58.413419	-2.9	1.4	4.149036529	82
749	0	non-flat	2	53	11.8038343558282	38.843028	32.549682	1543.847498	200.80164	211.548079	233.252247	1.2	4.667	-3.239824469	90
750	0	non-flat	161	141	40.2805933250927	93.391001	33.483058	16843.651346	4751.098221	1240.037191	217.245145	-2.9	15.295	11.00352511	57
751	0	non-flat	88	81	25.0586249232658	56.481777	30.533436	5854.230398	1220.9391	502.857856	187.601584	NA	NA	7.535929169	57
752	0	non-flat	56	98.770948	28.485128	64.540317	29.462512	12769.64415	1951.33693	348.903911	101.708087	NA	NA	3.53	58
753	0	non-flat	103	168	51.2165841584158	130.231563	33.025461	24162.581122	2684.4901	1124.078919	235.922294	NA	NA	11.45263704	62
754	0	non-flat	41	104	27.9015324421259	81.947982	26.941793	7135.031483	1175.686894	306.47121	121.917723	-3.2	18.25	6.819959892	64
755	0	non-flat	2	77.366028	25.6786	60.677572	15.098976	8364.030383	455.520831	68.74505	10.469299	NA	NA	4.53	77
756	0	non-flat	4	261	53.906463878327	247.264394	55.07119	48148.968405	3687.674328	989.612801	380.9604	-7.3	11.75	6.916198977	58
757	0	non-flat	74	118.065401	33.928247	94.344171	25.871664	8565.957788	1412.31163	268.701936	73.436743	-0.6672	14.9	6.5	55
758	0	non-flat	76	97	26.504897314376	51.289571	30.030108	9252.909014	2331.19827	459.710661	142.893128	-7	12.6	6.468467103	58
759	0	non-flat	2	37	11.5120441242683	23.58339	18.453837	1078.621476	156.910065	31.300203	23.123081	0.4	0.963	2.815173242	78
760	0	non-flat	31	84	21.8382671480144	72.377192	21.086122	9213.759526	958.722551	249.403169	51.680045	-0.1	-0.05	5.753200306	61
761	1	non-flat	0	110	34.8849372384937	76.915674	65.012031	7249.540741	1518.648966	1643.571996	796.953909	-0.5	7.867	2.955662431	55
762	0	non-flat	187	104	25.2525358516964	65.137392	34.429062	10341.296828	2677.78887	1049.199295	378.0893	-6.9	19.033	9.798501909	69
763	0	non-flat	80	142.705309	43.135468	103.836796	42.848403	16852.425225	3803.065565	1139.754259	440.503727	-5.0314	28.275	12.83	57
764	0	non-flat	89	119	41.6915196357427	99.081789	22.797545	15506.935353	2032.348843	621.718589	125.43193	-5.2	18.45	7.379197291	63
765	0	non-flat	39	87	26.1617647058824	50.160146	26.75119	5324.883214	1251.399957	495.508455	70.489668	-3.6	15.95	6.246004557	58
766	0	non-flat	187	148	42.7837837837838	82.240718	39.058192	18165.065729	6388.042727	1419.739881	167.84729	4	46.2	9.635106865	48
767	0	non-flat	159	110	31.8066927732289	58.667965	24.754684	8222.06449	1743.800275	547.641617	122.484945	NA	NA	8.128948229	67
768	0	non-flat	118	107	34.163783160323	66.444666	29.383832	7188.715661	2502.868009	1002.766506	131.997219	NA	NA	10.18689548	60
769	0	non-flat	63	91	24.1638875655074	78.046387	18.723648	7267.126166	700.364692	162.968194	82.956549	-2.9	3.457	5.145490593	74
770	0	flat	0	40	11.065084921561	27.984803	12.115349	986.592542	111.806153	28.064938	18.611449	NA	NA	3.61112035	63
771	0	non-flat	0	60	12.0572695035461	36.725057	56.954244	1907.695196	203.961659	237.246483	217.07713	6.2	7.8	3.35763928	57
772	0	non-flat	240	76	18.1123319121023	48.929407	22.179063	4791.084255	1016.268616	374.299436	95.017232	-6.3	11.857	5.570059386	77
773	0	non-flat	24	118	36.4619105199516	66.067238	47.754526	10638.770086	3449.322978	1045.98314	324.235686	-1.9	24.975	12.05188297	42
774	0	non-flat	59	119	40.1585535465925	86.852513	37.134156	9903.720993	1005.310854	429.427302	169.047826	NA	NA	8.819293356	58
775	1	non-flat	13	67	16.6858846918489	45.250828	13.230747	3499.830626	374.356947	88.701728	14.843612	-2.3	7.7	3.593865722	63
776	0	non-flat	24	104	34.2010353753236	75.34763	24.747852	9115.195618	1825.453965	453.210763	107.827351	NA	NA	9.112747006	58
777	0	non-flat	6	123	32.62104028158	87.742441	20.374559	12068.234658	822.258248	96.417179	60.031355	-2.3	5.057	5.442280815	58
778	0	non-flat	195	106	37.27374749499	97.818719	18.653521	6531.946499	569.551703	160.667053	57.526462	-1.1	2.008	4.653211529	86
779	0	flat	0	109	29.9516785350966	84.779542	37.592707	7843.707696	931.269956	370.609562	208.558029	NA	NA	8.175075623	45
780	0	non-flat	181	123	42.1209453197405	62.818152	37.414589	13382.149844	2257.999859	865.722049	359.586932	-12.3	23.4	10.52154682	66
781	0	non-flat	42	99	26.3763260748185	73.378055	37.842043	9884.288483	1314.437162	273.798371	183.304845	-1.6	10.725	7.27811098	52
782	0	non-flat	5	72	23.2232677502139	56.156484	33.261731	5243.164205	667.260657	372.744038	350.948746	-1	3.167	3.964880834	80
783	0	non-flat	12	148	44.3955870764381	130.998558	37.937104	20092.100462	1001.917104	184.46659	169.037823	4.4	2.4	5.82450709	52
784	0	non-flat	69	111.760425	36.767745	62.677566	58.735152	11438.129911	4207.056977	1052.721673	535.881068	-0.6071	12.4625	9.76	50
785	0	non-flat	17	65	15.2015238095238	52.584025	14.758503	1897.382275	141.822272	20.886683	33.807211	-0.5	2.15	4.204146225	85
786	0	non-flat	21	113	30.383964544722	96.746516	26.293991	9390.199024	744.001107	148.36559	90.361005	-1.6	5.93	5.47942517	62
787	0	non-flat	102	53.837289	14.185883	32.63364	21.818692	2370.502877	533.326792	146.619321	64.405777	0.0711	1.068615	0.52	80
788	1	non-flat	265	46	9.47413793103448	33.725472	22.851711	1539.06718	456.967056	129.851401	66.671179	0.6	13	4.695759424	93
789	0	non-flat	32	78	21.5704697986577	54.197088	39.331375	3049.301915	852.910297	153.171742	114.922152	-0.3	3.008	1.288213229	63
790	0	non-flat	17	44	12.8223257126729	32.257164	12.230118	1634.657131	171.785846	59.955106	24.974323	-0.6	2.388	-0.600305924	83
791	0	non-flat	44	152	54.9375	129.590711	31.720476	19329.49763	1487.838318	514.186176	152.709737	-5.1	5.9	9.056666676	58
792	0	non-flat	65	64	16.920782463929	56.750984	15.723881	2648.076934	155.678811	48.539971	21.54111	-1	2.369	3.293493653	93
793	0	non-flat	88	121	33.692666384061	75.462068	31.012816	9158.751286	2382.91863	579.077456	91.411067	-3.3	14.802	5.776994339	57
794	0	non-flat	49	152	47.9350741002117	110.004348	53.445854	20323.372338	3655.199864	1305.008729	361.892554	NA	NA	8.130608369	49
795	0	non-flat	141	50	17.1448658649399	39.487046	14.069314	1719.386071	176.75202	43.808834	36.130176	-1.8	2.7	5.10171361	78
796	0	non-flat	112	55	15.4359111111111	28.674133	40.054626	2369.4627	544.127968	368.880345	276.221356	-2.2	14.9	7.215539546	68
797	0	non-flat	29	100	30.4004149377593	71.747524	25.423049	7157.35266	1333.380311	427.453789	96.134382	0.1	8.5	7.901287945	53
798	0	non-flat	139	99	30.1577350859454	68.644907	21.815129	9712.836185	1738.929521	574.005262	72.259673	0.3	14.3	8.000129768	64
799	0	non-flat	74	76	21.8242457791309	43.84589	24.514946	5009.735469	1152.838669	343.224813	92.003255	-2.3	8.163	6.284283659	60
800	0	non-flat	29	118	37.5930470347648	90.970329	15.132416	12235.483572	1202.224815	132.122532	22.474292	-1.7	8.1	4.461214849	62
801	0	non-flat	16	53	16.3332005576578	37.737767	16.312095	2754.775722	372.964308	90.073685	42.964424	NA	NA	5.498743992	65
802	0	non-flat	105	123	33.4242015294647	76.779907	33.619306	10347.349693	2647.655446	387.073211	137.64906	-1.9	4.096	6.487340333	54
803	1	flat	0	100	29.9155092592593	74.618239	20.902354	10887.740733	2360.760562	697.069728	48.444677	-1.5	1.443	1.072698922	74
804	1	non-flat	57	160	46.590405904059	135.461628	30.233477	18655.926892	2342.875817	551.786714	290.768956	NA	NA	10.75261604	58
805	0	non-flat	64	69	22.2671100027708	40.434426	23.427593	4260.810913	913.461524	111.578074	53.223514	-1.1	3.8	4.161984296	62
806	0	non-flat	3	81	17.279704797048	62.051511	21.406609	8225.701994	733.315607	98.910404	51.91895	1.1	6.033	4.715855636	66
807	0	non-flat	29	55.423249	16.397698	36.067742	21.567256	2899.313367	234.492286	112.488869	55.040165	-0.0452	2.801587	-4.99	95
808	0	non-flat	85	78	19.2196601941748	38.490594	21.206521	4513.094334	1176.865387	603.15536	66.449015	NA	NA	8.202611658	67
809	0	non-flat	8	109	22.5713227121156	85.63282	18.815048	8628.838053	869.641719	246.630201	56.307841	-0.5	5.2	2.486976001	68
810	0	non-flat	9	77	23.0887592137592	60.967566	24.832902	3862.409287	350.074026	113.456337	51.255459	-0.9	4.213	-0.313883045	61
811	0	non-flat	38	116	34.9912832929782	86.901544	34.675483	10908.894204	1796.189318	509.416656	214.914729	-4	7	8.349938568	57
812	0	non-flat	139	129	34.8424467099166	112.299539	38.62799	12159.188072	1082.809956	367.35827	319.443916	NA	NA	9.819000921	71
813	0	non-flat	175	122	39.814795383001	76.463828	45.274193	11951.865609	2236.563971	1583.356259	273.880597	-4.5	18.717	12.51045466	59
814	0	non-flat	53	61	16.4536312849162	44.497997	17.978954	3640.538521	533.03979	157.128231	44.032899	NA	NA	4.846379559	76
815	0	non-flat	21	86	21.7939529675252	74.521141	23.678222	10153.889443	1232.461314	216.555811	191.306385	NA	NA	8.107529669	68
816	0	non-flat	130	119	39.5632183908046	93.086231	33.137404	10525.839894	1437.016316	500.098531	164.883628	-1.4	11.233	8.06202093	56
817	0	flat	0	93.558829	26.83944	89.455707	15.301794	10632.048304	575.600968	116.939905	29.661279	0.8641	3.8	4.59	45
818	0	non-flat	59	120	32.4355783308931	90.912316	32.763223	14718.555472	1521.30513	368.412536	148.234548	NA	NA	7.079959102	62
819	0	non-flat	86	94.204413	26.615235	63.601473	23.784349	7746.75631	1438.016745	384.158154	104.973541	NA	NA	8.85	59
820	0	non-flat	52	77	22.9203735561563	60.685449	12.923898	4195.247164	422.695499	113.563411	15.8862	-4.4	11.8	4.218729978	71
821	0	flat	0	27	7.52712960359854	24.530553	8.810034	336.135846	25.24036	8.267752	7.019894	0	3.2	2.285279764	94
822	0	non-flat	57	59	21.9053902929993	44.664541	13.023009	3352.014223	418.696667	103.902516	22.08956	NA	NA	4.378766779	72
823	0	non-flat	128	162	55.964881474978	122.59614	39.295849	17250.165681	3679.729663	1598.929885	190.75799	NA	NA	11.56139907	54
824	0	non-flat	6	51.931255	15.362096	38.621851	12.630306	2267.026271	267.483616	103.194632	17.378197	-2.5099	11.7	4.33	71
825	1	non-flat	28	97	26.2312788018433	73.565181	30.950755	6017.523239	734.499288	224.807573	110.000272	-1.8	4.933	6.251923427	64
826	0	non-flat	63	145	44.177734375	114.443476	33.223747	14498.315293	2859.117525	609.57037	285.719554	-1.4	8.328	8.95839613	58
827	0	non-flat	8	113	32.3328684332868	95.103483	22.954657	10078.336854	1306.378974	441.783904	68.457308	4.2	18.7	8.132897901	59
828	0	non-flat	137	89	22.0777626193724	64.961548	20.87078	8069.822159	1588.728077	386.026213	101.001389	-1.7	8.1	7.473957219	60
829	0	non-flat	243	106.722791	32.221444	63.166612	37.436191	10353.079546	3081.314571	1025.912442	169.413964	-16.9288	60.1	10.37	54
830	0	non-flat	11	52	12.6334780249593	30.815408	22.336272	1606.040575	417.882535	121.157736	72.268346	-1.3	4.531	5.744222771	68
831	1	flat	0	34	10.2249611801242	27.011983	9.068253	849.387312	70.689744	22.681295	7.136317	-0.3	0.866	2.366365721	90
832	0	non-flat	139	108	22.8870777226553	76.368546	42.094335	15502.737877	3211.979598	997.529895	461.599401	-0.8	8.75	7.85223331	69
833	0	non-flat	104	68	16.9290995260664	45.049275	23.43823	4071.965053	1017.349414	194.131555	71.518049	NA	NA	5.31883231	75
834	0	non-flat	1	102	28.9798372833392	75.787483	30.95459	7527.750067	790.348499	227.425016	122.163069	NA	NA	6.91708985	57
835	1	flat	0	69	15.0749604082351	60.700351	10.888378	5595.358498	959.917176	27.291956	26.937066	0.4	1.743	1.56104982	80
836	0	non-flat	16	109	26.0319951705403	85.907286	31.321264	8667.357441	457.307261	163.55451	90.200548	-3.1	15.6	4.763043313	73
837	0	non-flat	194	107	33.205985915493	56.430303	48.713104	8968.513767	2251.226913	794.545834	483.672471	-5.6	23.433	9.262887399	60
838	0	non-flat	58	104	28.1134204275534	63.61653	22.967912	8837.440953	1414.258559	255.883244	95.002834	-3.2	14.1	7.433773004	67
839	0	non-flat	80	207	67.3084780388151	158.831283	74.024738	32238.344256	5496.541711	1984.202838	1010.112583	NA	NA	11.46621583	52
840	0	non-flat	20	77	25.2376599634369	54.481952	29.16469	3921.943302	725.827202	188.212932	85.576164	-0.1	4.1	7.435548587	68
841	0	non-flat	11	57	17.14645637034	32.339312	20.917238	3112.432988	1006.622694	132.43942	33.797923	0.5	0.941	2.971393495	70
842	1	non-flat	14	142	42.5638655462185	84.142976	86.216351	17859.867705	5941.015111	2877.225591	1089.26951	NA	NA	0.157672028	51
843	0	flat	0	130	32.48033126294	113.420684	23.980907	12848.909978	974.605457	149.248364	83.042073	0.6	3.686	5.334642085	53
844	0	non-flat	154	97	30.0411436541144	59.776032	27.124674	8664.273259	1618.698819	640.370233	95.542719	-0.5	7.424	7.844072527	61
845	0	non-flat	44	92	25.4457375618272	78.206976	18.033908	6875.645751	443.570595	210.003018	37.392362	-0.1	6.24	7.18182969	64
846	0	non-flat	20	163	44.4951383694839	128.886903	48.093539	18235.083682	2453.265003	720.094758	286.135927	1.3	6.843	2.020333629	48
847	0	non-flat	37	81	23.4322721598002	50.862891	23.281376	4416.925913	1262.449454	226.731599	76.495979	-1.5	10.1	7.823184124	56
848	0	non-flat	5	103	30.283612586841	71.024452	38.814509	10031.602768	1422.292834	330.932508	199.262327	-0.3	6.731	5.419599506	56
849	0	non-flat	19	108	26.2455720440402	94.137289	25.815646	8871.02035	762.882717	189.78782	117.162558	-2.6	7.908	7.001295635	57
850	0	non-flat	63	109	31.6094808126411	58.125214	35.121526	10812.919032	2791.406229	929.344129	163.822866	-2	30.5	8.711875592	52
851	0	flat	0	148	44.6154385964912	134.753727	25.086414	15000.745513	922.289415	107.88365	114.267988	-3.5	20.65	9.063807458	44
852	0	non-flat	80	103	28.9154471544715	44.327362	32.6568	9133.595736	2477.145163	569.529334	170.880432	0.2	21.45	9.395992805	58
853	0	non-flat	18	176	34.71875	167.9951	25.518404	24296.134573	1131.917677	176.791319	53.919319	0.6	1.399	3.148968107	63
854	0	non-flat	76	87	29.2648015614834	53.902915	24.078721	6561.510968	1506.625059	453.787651	147.255155	-1.2	12.15	9.324322931	64
855	0	non-flat	0	113	40.6380193511668	90.840724	29.371408	12563.72354	1147.542041	284.092185	109.669505	-3.2	3.2	8.167031348	55
856	0	non-flat	73	93	28.4138228941685	42.758921	43.449669	5304.718923	1351.131481	672.807341	242.530695	NA	NA	8.263933542	60
857	0	non-flat	57	77	19.5312827682628	58.319917	13.751706	3682.047959	673.005952	164.737094	24.302628	-0.6	24.2	4.758646267	79
858	0	non-flat	0	80.523699	22.622696	47.237628	36.429412	6376.702437	920.330274	455.654365	257.67147	6.0306	3.64	-0.52	68
859	0	non-flat	135	167	50.5381026438569	116.626919	35.250881	21506.797792	5440.662265	1441.584053	180.671367	NA	NA	11.25256368	56
860	0	non-flat	103	135	47.0610057708162	96.529055	32.50865	16504.514649	3069.514112	841.009501	121.264332	0.4	1.671	-4.228158225	55
861	0	non-flat	10	88.676241	24.794274	51.103359	23.90971	5452.189108	689.413267	159.556626	58.353595	-0.9399	10.6875	3.01	57
862	0	non-flat	7	133	38.0927774515561	102.122031	36.124317	13185.830863	1853.033073	376.2956	179.723222	-6.7	-4.6	9.371011526	46
863	0	non-flat	91	107	33.4412371134021	80.844651	68.727403	11886.214804	730.499439	508.156386	375.403614	-3.9	8.852	5.213840299	71
864	0	non-flat	1	97	26.1111871365036	69.847806	34.805746	5751.661413	945.187823	256.785994	144.079092	-1.1	10.688	7.467438343	56
865	0	non-flat	0	88	25.4373876572798	50.875136	30.073853	5539.758704	757.203672	247.586942	75.530351	-1.3	12.4	7.601488265	50
866	0	non-flat	101	75	23.6204318936877	49.414629	27.143172	5582.646318	1180.278698	553.002222	123.65956	-2.9	18.82	8.462975411	63
867	0	non-flat	35	155	52.7729805013928	127.420734	28.475717	22405.963187	2107.600359	704.374895	109.175782	NA	NA	8.776467772	55
868	0	non-flat	16	81	27.5117162761241	66.696889	28.603148	4242.555516	424.203556	141.92276	83.519683	NA	NA	5.035592203	65
869	0	non-flat	0	81	24.6692794694001	63.291496	20.103653	5206.796338	833.038012	141.407685	63.923952	-2.1	6.889	6.856788252	57
870	0	non-flat	5	103	23.6159917638984	59.340593	24.630837	6468.682427	1266.761285	226.789512	99.733916	NA	NA	8.77006111	58
871	0	non-flat	159	105	26.4882654437551	66.269705	27.117806	8882.742429	2127.932948	607.582178	120.477345	-2.6	6.476	7.27484301	71
872	0	non-flat	92	208	56.6805111821086	145.358396	62.036756	32747.057306	8020.277677	1595.768542	352.431562	0.6	8.568	8.769038948	40
873	0	non-flat	158	145	42.7643271088216	111.715945	39.233256	18304.782786	2515.590717	1292.615588	245.754515	-1.9	6.27	6.711710778	66
874	0	non-flat	36	83	25.988632196553	51.325617	22.535412	5537.31285	935.794505	341.844179	87.203244	-1.9	6.367	8.223414171	62
875	1	non-flat	47	111	28.1241442263806	56.271483	25.057789	8448.729411	2536.054397	537.048909	57.51086	-0.6	4.858	-9.680766165	63
876	0	non-flat	36	105	26.4975609756098	65.221889	41.068492	7852.100521	1754.278826	509.106094	283.802322	NA	NA	9.909427085	51
877	0	non-flat	70	122	40.7186370676304	89.11257	38.059822	13631.912064	2195.750384	721.1682	184.340599	-3.6	6.722	6.621853093	56
878	1	non-flat	25	114	25.3808571428571	90.260437	12.614501	10025.515421	328.709009	89.688905	20.207761	0	-0.109	4.415725994	78
879	0	non-flat	39	121	36.6465648854962	89.600057	30.137391	11229.092291	3232.408404	607.672419	157.6061	11.3	6.2	9.363084624	46
880	1	non-flat	82	66	20.3448120639208	36.850998	21.403895	3503.258633	645.111819	185.504887	61.048622	3.1	9.4	4.864589676	64
881	0	non-flat	61	171	54.7934173669468	135.254688	29.629976	21745.354529	3578.527207	783.27639	102.700817	-4.3	14.528	9.429611909	57
882	0	non-flat	33	73	19.8295027162557	51.22636	19.985935	4627.213101	708.907596	240.030827	76.552271	-3	13.03	6.531646258	66
883	0	non-flat	0	148	41.0151228733459	114.845126	34.265114	17433.84314	2480.637688	253.152225	76.106667	-10	3.1	4.321407976	52
884	0	non-flat	14	120	30.0603415559772	100.118186	26.597003	11711.689928	674.537015	143.245616	92.605045	-0.3	7.64	7.29180158	56
885	0	non-flat	93	145	50.802294197031	109.329499	29.031872	16627.484456	2610.724043	979.915845	122.884578	NA	NA	10.5928567	56
886	0	non-flat	1	78	24.7612660944206	64.113132	30.8775	6976.622648	178.847959	58.264496	156.183357	2.1	4.075	4.002471292	65
887	0	non-flat	5	58	14.5039294306335	51.899111	11.585194	2330.569282	114.596576	52.938789	32.992053	NA	NA	3.362687046	80
888	0	non-flat	104	136	47.2449622166247	108.771883	29.006709	14267.187883	2123.803464	555.354354	99.624506	0.9	5.744	5.606411809	54
889	0	non-flat	79	52	15.579107891727	19.779418	20.07357	1250.561906	160.391147	64.407306	21.175306	-1.2	7.271	6.700584947	71
890	0	non-flat	44	76	20.9544886221555	41.145995	27.330933	5922.554458	1537.415682	367.944077	155.367628	-2.7	4.205	7.831892597	60
891	0	non-flat	80	92	31.7762836185819	72.271511	19.658381	6320.034031	839.768793	172.464658	77.991693	NA	NA	7.065503369	74
892	0	non-flat	14	113	32.0286738351254	97.220713	24.993371	10367.452414	697.733423	287.316237	105.943702	-0.3	2.763	3.360644208	54
893	0	non-flat	4	103	27.7566265060241	93.24716	16.430211	10417.960154	359.949281	93.705168	27.734476	-0.7	2.455	3.407846368	65
894	0	non-flat	69	94.665577	27.5002	52.423018	39.052693	8354.004601	1941.174904	635.450121	330.534394	-5.7644	18.4	4.78	63
895	0	non-flat	26	53	12.1468832891247	45.048867	11.413276	3008.759626	196.612482	34.730235	24.796358	-0.7	1.978	3.534952295	89
896	0	non-flat	45	59	16.4873031179685	43.110608	14.51962	2197.534809	407.79161	121.724863	27.298898	NA	NA	5.119945001	77
897	0	non-flat	67	115.10323	31.541862	99.343964	18.599909	13129.622312	743.991588	173.63147	38.257532	-0.0932	1.630769	4.38	73
898	0	non-flat	76	106	38.3462384513858	88.363379	22.013743	10132.69518	650.83671	288.693441	63.695563	-0.9	3.387	5.780243124	62
899	0	non-flat	7	125	33.7081951681667	105.582385	54.209827	13588.980915	882.964101	829.105085	281.280562	0.8	6.367	-0.814679746	61
900	0	non-flat	97	91	27.1179230528621	58.589065	21.659875	6437.681377	1178.999076	264.785858	67.395442	NA	NA	5.778776206	69
901	0	non-flat	54	87	21.7738523376349	68.804493	13.385294	6633.434745	557.243268	119.840721	27.16682	-0.2	1.82	4.591127477	72
902	0	non-flat	19	83	27.3214623384809	67.690565	17.738063	4779.638425	392.055956	90.780244	47.559408	1	13.25	5.121918493	66
903	0	non-flat	102	156	52.4736842105263	108.517357	42.930031	22687.681637	3045.01552	859.962299	159.667379	-1	15.5	8.168634123	56
904	0	non-flat	50	145	46.7028608582575	102.908299	41.049952	15959.977028	3410.774165	1054.619146	304.514689	-4.3	16.85	12.04206559	53
905	0	non-flat	118	159	55.6163469557965	112.695595	35.383169	17696.956234	4222.58909	814.641126	124.667653	NA	NA	9.68795564	48
906	0	non-flat	65	120	29.4178246286536	50.296623	34.813562	12436.956155	4555.133853	852.889659	128.94931	NA	NA	9.478324856	47
907	0	flat	0	106	28.9158711217184	77.492755	33.824811	17066.556459	3118.177863	536.862544	128.766573	-0.7	3.398	2.378981107	53
908	0	non-flat	67	87	26.4295343137255	58.782725	25.649643	6832.127953	996.346935	235.2171	76.812283	-1.3	5.625	5.968883756	64
909	0	non-flat	42	190	66.4787449392713	143.968443	57.572056	27344.828362	4008.338839	1618.125056	451.424538	NA	NA	10.11999397	49
910	0	non-flat	63	140	43.34229390681	102.551696	38.890983	14549.792573	2815.591464	1060.272395	240.94226	-6.7	32.1	9.108433786	56
911	0	non-flat	151	115	23.6077858880779	77.015454	17.379904	8822.218527	2422.96533	286.946998	54.987748	-3.1	4.616	6.912591593	68
912	0	flat	0	92	23.5847876193612	53.827025	31.618566	6074.014961	1508.842639	635.007682	129.716226	-2.4	9.093	-13.0904081	67
913	0	non-flat	61	126	35.6405508072175	82.847069	35.590538	11875.460763	2365.142997	902.80138	249.992091	-0.9	5.167	9.64069713	60
914	0	non-flat	94	61	15.4915340331866	37.025267	19.544652	2319.384639	573.750087	194.224561	54.153784	NA	NA	5.534495351	74
915	0	non-flat	23	88	25.8270958083832	57.793225	22.265533	5701.550792	1507.411248	350.151236	62.39617	-3.6	2	7.287179307	53
916	0	non-flat	43	149	44.509705248023	121.339357	43.024435	19349.400455	1965.899304	555.199067	172.189226	NA	NA	7.27378748	52
917	0	non-flat	150	132	41.031914893617	71.377925	33.555759	17368.712521	4765.988465	1303.456661	178.48556	0.1	15.053	9.727049097	61
918	0	non-flat	60	112	33.0357142857143	72.515891	45.78664	11139.178376	2373.652733	541.274809	237.753672	4.8	3.2	7.111953284	49
919	0	non-flat	127	69.018931	17.228283	54.206186	14.975341	3618.615653	392.181007	98.103667	24.082451	0.3306	1.483333	4.8	78
920	0	non-flat	110	80	24.2281416483861	51.877062	50.845041	4820.68705	291.943243	639.205786	1166.878553	1.4	4.633	-0.278302602	68
921	0	non-flat	67	174	48.43848059455	100.136739	46.261406	28533.120572	6677.788911	1126.529754	200.601107	NA	NA	8.578018136	44
922	0	non-flat	138	134	44.0186154741129	69.407904	39.387973	14416.208626	4445.400451	1222.581472	193.060783	-2.2	14.861	8.693755613	55
923	0	non-flat	105	123	32.260701889703	97.155141	27.157897	11891.124122	1611.787323	615.079153	136.143224	-2.3	6.749	8.801647783	64
924	0	non-flat	133	100	32.0022935779817	67.477716	25.1846	8446.141665	1547.858763	659.114028	95.969714	1.2	57.6	9.447114715	66
925	0	non-flat	111	123.669409	41.699001	103.813287	23.340863	9797.368934	1912.202104	555.331751	72.684636	-1.5429	5.175309	7.04	61
926	0	non-flat	50	80	24.7174381054898	55.056449	25.155761	3297.224065	758.457483	145.32417	65.298707	-1.8	2.983	4.834644263	64
927	0	non-flat	0	193	54.9713855421687	162.401195	48.057831	25437.430804	2168.651746	480.889614	156.718591	-0.9	7.532	2.265286493	43
928	0	non-flat	63	118	38.6282961460446	87.625295	32.792287	18328.152283	1489.062608	496.27738	172.978972	-1.2	9.136	7.589686241	62
929	0	non-flat	65	78	25.4145742358079	57.404286	18.760459	4378.424127	1085.270166	619.935489	90.463794	-1.8	13.972	8.906066182	68
930	0	non-flat	30	68	21.6150694286365	53.031704	15.763276	5692.053945	711.302323	286.433169	52.925184	NA	NA	5.60522152	66
931	1	non-flat	18	101	24.7558106972837	88.600303	24.416199	7860.911316	191.169073	45.685679	39.813637	-0.2	1.639	3.011895407	88
932	0	non-flat	97	168	47.9981424148607	122.180484	47.975621	22711.407682	4158.306679	1384.096681	449.151637	NA	NA	11.82852719	57
933	1	non-flat	0	44	11.8105061165747	35.357254	19.15656	1300.150765	73.712622	23.689619	60.090899	0.6	2.35	5.242012008	70
934	0	non-flat	101	142	33.7913446676971	89.241085	29.227374	11139.971712	2680.120681	600.78014	137.501911	-2.7	7.167	8.190928672	61
935	0	non-flat	94	87.281701	24.414149	53.417491	39.161979	5560.173126	960.100226	413.497576	238.562905	-1.6689	3.489109	6.04	74
936	0	non-flat	16	210	54.1577639751553	169.461015	59.346685	25453.282901	5182.454168	1017.174713	386.962971	-9.3	70.3	6.398713356	48
937	0	non-flat	30	144	31.1748942172073	92.279209	54.393371	11027.077781	3449.833551	821.067991	510.948043	-7.5	23.3	10.86394249	48
938	0	non-flat	24	120	33.1141883255219	94.973382	29.907946	9586.192345	963.137188	265.348354	141.809663	0.2	2.871	-0.92912299	63
939	0	non-flat	148	148	33.4851425106125	135.32225	15.874153	18330.377115	784.523603	228.810408	42.312024	0.5	0.209	4.761641986	81
940	1	flat	0	74	22.237484885127	61.609355	14.350124	4175.275308	299.755452	36.087531	29.360912	-0.3	1.935	4.052124185	72
941	0	non-flat	11	69	19.8284771852666	40.936502	37.316646	3972.044445	597.717124	224.6929	220.54946	-0.2	2.292	6.851231076	54
942	0	non-flat	19	136	40.1909982688979	109.563022	33.479675	15032.596965	1855.930603	446.974879	155.805576	1.3	7.9	7.6928754	56
943	0	flat	0	227	53.8016304347826	181.446538	47.14689	50356.770511	1826.687348	736.504892	365.736443	0.2	7.467	7.356349348	44
944	1	non-flat	3	82	25.3796867584243	56.079202	33.18044	6913.118682	1366.580617	514.881536	250.159212	0.5	7.395	4.735262203	56
945	0	non-flat	99	59	19.7352815699659	40.281464	12.21644	2797.61281	394.378361	128.260994	19.181617	-0.9	1.02	3.36995502	70
946	0	non-flat	92	82	24.1753266484351	68.062263	21.170921	7066.874616	585.817493	219.927746	61.638284	-1.9	5.686	5.386625641	70
947	0	non-flat	25	147	44.6751592356688	117.470483	39.753796	20929.284394	2777.939319	608.29019	152.505614	NA	NA	5.917662793	51
948	0	non-flat	0	44	12.9343211283659	34.529595	18.282171	1241.475508	102.558749	24.154577	36.734493	-0.3	0.659	3.78360311	77
949	0	non-flat	14	108	35.6204238921002	90.070649	26.495779	10496.409176	717.251863	148.096941	56.690633	-0.4	6.544	5.76893166	55
950	0	non-flat	63	158	49.7111747851003	132.515459	30.479535	23382.537252	2024.07096	337.987963	122.496523	-3.5	12.367	8.321664519	61
951	0	non-flat	149	93	25.6824574389341	65.169613	28.038276	8884.295843	1524.534144	661.913144	133.077547	NA	NA	7.946991276	68
952	0	non-flat	5	79	25.2122538293217	49.788403	22.190853	4048.477529	484.38254	151.167843	51.323018	NA	NA	5.443788784	49
953	0	non-flat	16	82.352936	23.445185	65.750143	27.071809	7278.829409	705.190182	107.433142	71.182771	-1.1888	1.419286	3.36	56
954	0	non-flat	140	97	32.6919696364363	50.625004	45.890901	8420.201225	1705.294988	851.230277	269.377176	NA	NA	7.469976632	64
955	0	non-flat	160	140	39.9001154734411	78.829215	37.520707	15128.113232	2857.319379	628.243827	161.002154	-5.6	17.95	7.482435805	53
956	0	flat	0	68	18.3736858872252	41.488323	37.543475	3332.559719	1021.072371	131.6113	190.262899	NA	NA	6.509155793	48
957	0	non-flat	0	84	20.383932346723	67.154222	13.680784	3933.738736	266.337486	53.268534	54.027089	0.9	8.6	6.059609635	72
958	0	non-flat	136	141	43.5091911764706	97.564219	38.882443	15762.890503	4024.560936	864.416105	197.286594	0.6	5.297	8.187417215	54
959	0	non-flat	75	67	20.3188769687286	39.77137	19.660963	4520.231825	903.951251	280.017672	45.873929	3	13.3	5.529541068	66
960	0	non-flat	13	120	24.2761982128351	92.482618	38.239268	11464.544529	1254.202063	520.053016	431.591422	-0.9	1.313	2.44216748	73
961	0	non-flat	5	44	11.6081687612208	30.229559	12.351356	979.611281	265.417818	46.391197	40.989366	0	3.849	5.667254766	73
962	0	non-flat	149	107	34.5255198487713	85.505447	26.349435	9145.991126	1093.946264	362.522567	149.595938	-1.4	3.317	4.153160045	69
963	1	non-flat	2	69	18.6013071895425	57.81628	31.559338	2312.25663	170.035629	195.207399	215.925208	1.1	0.235	-1.846015094	93
964	0	non-flat	29	106	33.9417061611374	73.800415	27.566319	7583.729061	1767.31341	395.219949	84.665385	-2.7	8.035	5.734132264	50
965	0	non-flat	64	111	33.332419733751	86.508574	33.841431	13094.683323	2713.383841	388.672712	132.431403	0.3	1.556	2.731018054	64
966	0	non-flat	22	86	23.8792512523069	65.272343	37.883186	7653.092711	683.25446	443.399023	509.787824	NA	NA	-0.653096649	71
967	0	flat	0	80	18.7721671901425	66.354246	25.407765	6655.089014	510.36957	210.830267	177.603612	-0.5	0.838	0.350126973	66
968	0	non-flat	7	102	34.9033613445378	84.226025	23.36559	8618.692516	556.05561	95.487559	64.398668	3	13.25	5.083666456	57
969	0	non-flat	0	89	28.7569866342649	68.227165	19.627541	6432.475603	1052.958317	182.163613	44.993941	-0.7	3.821	5.402114801	62
970	0	non-flat	204	77	23.3272503082614	44.548216	21.251453	4328.770642	1161.540878	364.58716	63.473825	-0.2	5.831	4.867002143	75
971	0	non-flat	69	75	19.3394673123487	50.282593	32.956669	5762.234148	1160.443928	235.343621	90.312282	-0.1	3.18	3.000943591	63
972	0	non-flat	148	100	28.174629324547	84.050631	26.195207	10365.653079	779.762882	446.338644	102.163401	-6.2	21.891	6.333209826	74
973	0	non-flat	152	127	32.6168639053254	103.460249	32.435189	15153.900423	2187.751963	847.302197	177.572182	-2.9	4.539	6.719934945	62
974	1	non-flat	206	57	13.8429007633588	34.457141	20.923263	3195.397644	640.838641	153.907613	38.881102	0.1	1.824	3.056181353	75
975	0	non-flat	98	163.804025	58.270799	123.76026	47.841318	21272.205103	4138.270143	1495.339541	428.089466	1.8793	8.4	14.63	51
976	0	non-flat	3	62	17.4202360876897	47.394258	19.060199	3372.868451	289.59706	56.325454	42.18847	NA	NA	4.272346092	73
977	0	non-flat	143	103.189979	27.324169	63.114689	34.947694	7572.177829	2264.641229	566.775947	239.435919	NA	NA	6.29	66
978	1	non-flat	46	56	15.6026735982176	42.752974	29.411387	2051.760239	115.422199	173.041847	88.287919	-0.8	1.405	4.947832053	76
979	0	non-flat	73	88	27.3520119225037	72.17101	22.079221	5355.149694	718.945898	213.06911	127.69681	NA	NA	7.996778723	73
980	0	non-flat	0	172.474133	39.73545	129.273928	44.461832	31516.165325	3989.830425	599.301455	211.221843	0.8436	37.6	6.97	49
981	0	non-flat	108	77	21.0025453388482	40.061493	22.378302	5927.215426	1452.499623	339.946204	117.946629	-2.6	7.423	5.450491083	63
982	0	non-flat	222	98	30.4402027027027	54.259434	34.516384	8508.619189	1809.87636	824.208689	204.817128	NA	NA	7.003201965	69
983	0	non-flat	66	103	34.471807628524	70.629883	26.601317	11832.735035	1952.135684	484.830693	122.956181	-5.2	6.4	7.166976958	59
984	0	non-flat	42	67	15.8418136020151	49.827481	19.584545	3214.655132	964.976563	239.63779	63.672604	-2.1	6.6	6.817993277	68
985	0	non-flat	4	66	21.3560732113145	52.132161	34.665035	3569.831784	419.112813	238.705653	161.652419	-1.5	5.61	5.017456838	59
986	0	non-flat	27	144	35.5707762557078	108.92382	28.528355	14481.696154	2431.388312	614.705852	165.395543	NA	NA	9.497962872	61
987	1	non-flat	59	85	21.1025412394115	59.888394	25.493624	4518.02273	563.305978	172.635843	109.494448	-1.1	2.076	5.175635265	71
988	0	non-flat	19	116	28.9795531995456	63.657683	33.282553	10316.764875	1986.840928	395.015316	155.974721	-4.4	13.856	6.299691632	57
989	0	non-flat	8	92	24.6142052565707	68.859537	41.756336	6466.718492	662.532913	448.851722	269.751245	-0.6	3.138	2.485682712	63
990	0	non-flat	11	116	36.8893371757925	91.029789	32.440876	9963.935817	1873.843789	342.645172	99.755309	NA	NA	5.5574013	56
991	1	non-flat	139	115	40.9995044598612	88.069056	22.762365	10242.219425	2000.62549	596.061309	102.175775	-3.9	10.055	8.603010538	63
992	0	non-flat	73	94.262969	28.344418	71.467896	20.516726	7592.583687	1021.957271	293.077342	58.716429	NA	NA	6.71	66
993	0	non-flat	95	130	37.1343101343101	83.360332	30.177953	11888.862951	1928.725118	512.858602	99.483259	8.6	44.5	8.20236792	57
994	0	non-flat	80	63	18.8818703855619	44.016985	22.438379	2401.39026	538.306347	156.635429	84.131438	0.3	0.947	4.086649849	83
995	0	non-flat	91	173	44.8050704225352	150.439737	30.096118	22888.448808	2614.793387	968.185443	115.091207	NA	NA	10.70737497	61
996	1	flat	0	98	26.5658914728682	92.641676	26.254036	10102.223041	892.682401	192.718225	71.913685	6	1.9	4.658883101	58
997	0	flat	0	79	21.1464788732394	61.405145	27.802083	4386.49759	600.438907	159.784568	112.527442	NA	NA	5.143793049	52
998	0	non-flat	19	100	29.1568718186025	69.160915	36.959853	10974.082293	2105.47898	439.134093	416.628266	-0.8	12.845	11.50536551	57
999	0	non-flat	18	93	27.4702797202797	72.902381	24.181203	6797.215722	868.560777	251.094418	70.740629	-0.7	5.474	3.742435294	62
1000	0	non-flat	120	154	44.5309423347398	93.883702	54.547517	15497.004333	5294.534656	1607.021784	361.67738	NA	NA	11.10573432	51
1001	0	non-flat	0	128	29.384962406015	94.316995	41.146996	16647.325326	806.746451	305.981828	109.875689	NA	NA	8.56111861	59
1002	0	non-flat	8	106	23.87584	87.742332	25.07619	7601.9717	570.790788	134.036278	87.961554	3.8	5.25	5.557361178	55
1003	0	non-flat	9	107.845156	29.807049	83.420395	22.433501	13262.702342	627.911188	113.361657	48.308704	NA	NA	3.87	69
1004	0	non-flat	87	52	12.1740720221607	41.216222	17.311402	2009.751137	152.773467	31.99336	25.740847	0.4	0.925	3.053442592	93
1005	0	non-flat	27	56	17.3140868140868	43.816985	21.801669	1989.181637	340.960437	192.835115	91.029665	2.7	1.47	6.10844171	71
1006	0	non-flat	116	71	21.4779994534026	47.175561	23.637828	4620.032985	1350.07757	438.960693	96.986669	-0.8	6.233	7.845472252	62
1007	0	non-flat	63	37	11.7830249708889	23.465778	11.291607	1100.387868	257.71509	101.549302	9.372047	-0.8	8.12	3.729647226	81
1008	0	non-flat	100	96	24.7557319223986	73.006263	20.638718	6712.66856	780.672831	343.010493	68.458683	-1.5	14.967	8.284260366	65
1009	1	flat	0	49	10.5859184384803	43.510322	13.091782	2208.521654	99.74654	42.670639	26.071298	0.7	4.525	2.898651667	70
1010	0	non-flat	0	108	29.0519323671498	81.058411	75.282692	7767.106928	1140.170178	918.554372	584.963192	NA	NA	-26.75377876	75
1011	0	non-flat	34	74	17.8999784436301	52.757561	19.289575	3895.694014	623.414227	224.469845	83.664018	-2.1	26.6	6.910982788	65
1012	0	non-flat	85	127	31.5314564780236	118.450967	31.874059	11895.287883	790.899687	102.396194	83.254362	-1.2	1.23	5.018489043	85
1013	0	non-flat	35	54	17.0244984567901	35.187992	22.554976	3004.659457	565.362965	144.967429	60.296628	0.6	2.847	4.003496176	72
1014	0	non-flat	26	107	31.9256276646139	76.96111	19.573834	7556.864893	1675.152382	288.426408	58.741543	NA	NA	7.405613489	58
1015	0	non-flat	19	139	39.1914634146341	110.800508	94.350605	20922.468058	1603.740218	893.31944	751.494342	0.5	11.75	-2.741100452	63
1016	0	non-flat	78	187	47.6015503875969	119.668413	68.581435	27739.973663	6776.730311	1621.467663	525.642197	-8.9	32.85	7.514377323	47
1017	0	non-flat	101	142	46.8752978554408	104.769898	40.71291	18530.855001	3358.434885	1392.133677	407.85064	NA	NA	11.18131941	66
1018	0	non-flat	22	89	24.6302860696517	59.472135	24.686558	6805.456217	1033.848016	257.604361	83.214808	-2.5	10.567	6.036515767	62
1019	0	non-flat	0	59	15.9454225352113	43.38607	26.725154	2100.148696	387.610436	237.536585	73.618994	-0.9	1.527	-48.14300883	76
1020	0	non-flat	143	79	28.2579281183932	55.738061	37.192021	7240.891379	1410.841896	470.475857	128.583964	NA	NA	4.758568705	75
1021	0	non-flat	86	77	22.9671961325967	41.591828	23.512971	8365.1261	2235.892503	609.158275	82.717616	-0.3	9.86	8.244519671	63
1022	0	non-flat	81	65	15.0297707100592	55.713922	11.981134	4208.544076	357.709994	104.646136	16.702558	-1.3	2.089	3.720741347	80
1023	0	non-flat	109	70	20.8328969293025	40.924635	26.164441	4598.450365	1001.574757	655.909139	133.752105	0.5	6.9	8.924953631	67
1024	0	non-flat	5	144	43.6892307692308	107.4967	35.688675	20240.713064	1550.555387	331.484254	233.760393	0.5	14.85	8.8238922	54
1025	0	non-flat	73	147	42.8176605504587	128.900121	39.25028	21260.707205	1531.667142	514.256947	253.698335	1.4	12.366	6.650222542	60
1026	0	non-flat	136	128	31.2463195691203	103.682185	28.537894	9523.306229	2628.622066	476.628493	191.88441	-0.8	5.154	3.954457935	66
1027	0	non-flat	54	121	39.0575657894737	73.677051	27.773186	12628.73485	2725.988266	1000.785892	83.011038	-3.8	10.9	10.49150053	55
1028	0	non-flat	2	112.504942	35.581169	82.60718	35.516367	7893.743645	1237.291926	381.724504	200.412236	-2.6502	15.6	9.72	51
1029	0	non-flat	26	124	27.2689048239896	95.963605	18.141794	12594.350432	1104.201676	235.423916	44.495428	-2.4	5.136	5.768694417	62
1030	0	non-flat	23	52	14.1065543071161	24.54539	23.952651	1842.26942	484.294916	183.239161	89.794498	NA	NA	6.69682048	67
1031	0	non-flat	7	135	40.7801111797406	109.949458	34.788444	17374.71716	1837.582919	506.824366	148.820134	-1.3	13.75	6.177878071	52
1032	0	non-flat	7	118.171184	31.25	90.410132	39.226342	7283.599663	1656.408656	480.132296	209.72248	-2.5356	14.6	6.91	51
1033	0	non-flat	169	133	42.4933407325194	103.739233	31.12856	14448.703594	2366.997721	970.400156	141.099054	-4.5	15.265	7.458184281	64
1034	0	non-flat	131	75	19.8476797732908	61.265969	17.265422	3596.100095	386.582542	153.574259	17.06696	-2.5	1.3	3.508753063	86
1035	0	non-flat	69	121	33.2147552958364	90.435838	46.90377	10026.343656	1192.404919	526.696594	509.027665	NA	NA	7.936399672	67
1036	1	non-flat	110	157	29.540765391015	141.233174	31.502608	18645.465297	2848.739687	393.680821	160.667533	-1.6	2.382	4.407342202	75
1037	1	non-flat	14	48	13.8373010077406	37.094816	12.90975	2397.954294	280.477648	70.58166	39.317333	-0.3	1.456	4.679055789	73
1038	0	non-flat	70	93	25.9799352750809	45.99756	26.687803	8754.644065	2425.450508	687.863208	172.170716	-1.9	7.618	8.954716965	65
1039	0	non-flat	111	53	15.2666758544653	42.314392	18.790141	2985.005484	206.023364	67.417141	49.450699	0.4	1.484	4.446115767	89
1040	0	non-flat	58	87	20.2280382339554	65.580116	15.727871	6588.744908	868.422481	243.902499	51.318446	-0.4	5.16	6.961764208	66
1041	0	non-flat	113	88	28.3313739897134	65.373176	27.717014	11826.310736	2468.88395	487.725414	124.51725	-0.5	6.767	4.943760491	61
1042	0	non-flat	21	48	14.2983180879315	32.369766	12.189138	1993.794969	264.427042	51.48621	11.92425	-0.9	7	2.926503281	78
1043	1	non-flat	13	126	36.3685152057245	105.315991	23.45199	14605.497039	912.237096	354.967146	51.110074	-3.5	11.267	6.24839897	60
1044	0	non-flat	130	135	30.417661097852	126.538759	15.302657	11346.639731	662.732281	194.592789	36.337978	-1.6	4.41	4.783146146	85
1045	0	non-flat	95	124	45.1263823064771	105.118878	36.624058	10037.609948	966.336276	353.338725	80.298779	-1.7	12.733	4.148761983	64
1046	0	non-flat	162	99	31.4457478005865	64.665207	23.67431	7423.856282	1424.170353	958.539044	139.464603	-6	21.954	10.0929192	73
1047	0	non-flat	10	104	32.9125132555673	80.731613	26.551604	7042.546191	1128.721978	305.592836	116.2231	-0.7	8.352	6.309970996	56
1048	0	non-flat	54	105	23.5823076923077	91.011225	30.431845	11741.875841	1137.972405	427.005233	237.35648	NA	NA	6.95459379	67
1049	0	non-flat	62	81	18.7223929522639	48.612372	18.37217	3304.725266	603.44908	86.86144	36.71919	-0.4	5.334	4.58398133	68
1050	0	non-flat	24	123	34.6010335917313	55.887441	53.694754	15984.01687	3975.152122	1154.370952	489.593824	NA	NA	9.125163019	52
1051	0	non-flat	15	161	43.7485119047619	120.10676	56.05438	15077.013541	2370.66114	711.541429	393.350066	-0.4	5.57	4.772080831	48
1052	0	non-flat	128	152	53.4172661870504	109.516866	50.110317	21249.950915	3550.314359	1254.19324	295.504126	-2	26.7	10.29008968	51
1053	0	non-flat	110	71	22.5793250066436	45.462847	27.804249	5043.567703	955.95066	404.543541	140.76135	-4.4	23.8	7.248085037	72
1054	1	non-flat	5	213	55.0776836158192	181.763694	39.799321	36770.407803	2553.005725	495.276588	117.684487	NA	NA	9.749172809	46
1055	0	non-flat	2	54	16.5207057976233	43.002395	19.461765	1960.224378	252.115182	98.781477	32.671064	1.8	3.894	3.492113889	74
1056	0	non-flat	143	85	24.051749120265	73.732457	10.107037	3417.50571	496.541106	87.771834	13.572802	NA	NA	3.95913797	93
1057	0	non-flat	56	126	41.2372406057207	95.607392	45.850292	10094.399757	1553.577629	327.359294	208.339065	-5.5	32.8	6.372478955	56
1058	0	non-flat	8	65	14.5302701636758	39.190482	13.228995	3266.995007	543.900187	101.028217	21.194896	-1.8	4.8	4.656426001	57
1059	0	non-flat	150	78	24.896404324868	55.76624	31.204259	4909.160599	1040.368848	516.516616	159.952247	NA	NA	5.727311166	83
1060	0	non-flat	55	98	28.000651678071	67.484555	27.806601	7094.967813	1369.650354	569.982832	127.500879	NA	NA	7.96611531	66
1061	0	non-flat	53	104	35.0292089249493	82.394614	31.048182	9987.385588	975.810689	273.205465	128.501133	-3.7	12.6	5.644525461	67
1062	0	non-flat	34	117	39.8444782168186	77.994247	34.453141	10476.268098	1866.352073	639.564554	203.869386	-2.4	5.569	8.182526894	57
1063	0	non-flat	77	80	29.600640113798	62.925845	24.568901	20511.995194	1128.785107	383.756278	90.685048	-2.1	28.9	6.606944104	68
1064	0	non-flat	58	154	50.0998668442077	117.014196	46.921884	15963.81772	3373.378441	1029.091154	432.164645	-0.9	44.5	8.028682259	64
1065	0	non-flat	132	120	36.5817980840088	100.60546	21.818505	15645.183418	1935.554489	290.014142	80.905986	2.1	3.467	5.224502919	70
1066	1	non-flat	28	73	16.0905152758778	58.66555	12.310291	2421.333417	428.823781	61.39467	18.819608	0	1.587	3.774174001	72
1067	0	non-flat	84	54	15.2748650060965	32.490109	16.876461	2786.048959	739.607575	167.43383	65.353205	NA	NA	6.82021897	72
1068	0	non-flat	2	122	36.1414377556984	81.202564	34.885818	12348.74088	1638.451152	276.670531	103.849035	-2.2	5.5	5.879348778	52
1069	0	non-flat	37	45	12.7912755383766	36.873172	11.171115	1774.499739	188.453699	45.72551	20.747667	NA	NA	3.250707602	87
1070	0	non-flat	103	152	41.8403126744835	109.24208	62.531214	18059.730297	3618.986847	1528.771131	558.709999	NA	NA	7.631543426	56
1071	0	non-flat	34	127	38.3904633378318	100.252564	21.04952	13932.051457	858.446593	127.116768	72.451299	-0.2	13.233	5.519341733	64
1072	0	non-flat	109	103	34.1209008297116	79.41281	26.988076	10439.232996	1072.099633	260.37575	112.193093	-1.3	6.314	7.355440738	65
1073	0	non-flat	0	118	31.049696969697	75.027728	34.885018	32277.990442	1339.480682	165.530671	29.648683	-4.2	14.1	9.089434463	46
1074	0	non-flat	146	115	37.286858974359	76.974738	35.310139	12351.518189	2417.743003	704.960811	154.077686	NA	NA	8.092871685	54
1075	1	non-flat	18	57	19.5441042047532	45.796042	17.8168	2490.0206	273.467346	86.52637	59.617012	0.3	1.767	3.373595354	83
1076	0	non-flat	18	72	20.2709541381128	57.582994	24.406226	7043.489382	778.351271	151.690987	73.159417	NA	NA	3.719156893	56
1077	0	non-flat	35	163	51.3629090909091	132.141431	40.273341	26718.94218	2063.758848	703.202038	536.609918	-1.9	10.468	9.44589478	67
1078	0	non-flat	152	61	19.056017418844	44.03009	11.883769	2971.053036	460.05253	124.150344	19.000917	NA	NA	4.613921804	81
1079	0	non-flat	0	71.35911	21.052528	56.555702	24.900703	3596.586076	386.914466	79.752814	61.903157	0.0173	3.33133	0.44	64
1080	0	non-flat	69	101	33.0863057324841	82.419676	20.942384	8882.682791	837.684521	417.48927	80.008406	-0.9	5.486	3.261835229	74
1081	0	non-flat	64	59	16.4023216308041	45.691856	11.534374	3216.892772	401.616542	132.795999	15.413109	NA	NA	4.124769072	87
1082	0	non-flat	113	116	38.020471224411	82.883233	35.122074	11368.205746	1811.48334	714.380361	424.314662	-0.1	11.533	10.90950748	70
1083	0	non-flat	44	104	31.0196770938446	83.077594	17.515003	8368.628696	1233.239556	404.891019	53.839133	NA	NA	7.935852689	61
1084	1	non-flat	18	92	30.3502802241793	78.867308	32.001088	5978.290873	637.163493	137.790555	92.423834	0	1.506	2.146278403	79
1085	0	non-flat	23	100	26.7934640522876	75.074583	29.050778	7179.994261	1525.143761	465.416141	136.408776	NA	NA	9.057989562	55
1086	0	non-flat	34	129	31.9762348555452	108.594607	24.62018	20381.70631	1512.215271	566.964069	103.255827	2.7	32.9	8.589820737	57
1087	0	non-flat	46	101	31.1982954545455	73.31488	56.424066	18046.80049	2115.920354	444.463029	408.950226	7.1	16.4	6.739522612	58
1088	0	flat	0	141	37.0262008733624	67.475732	43.738995	18302.394425	4864.495754	511.26587	160.952585	-2.4	13.815	8.723642018	33
1089	0	non-flat	72	110	35.3668639053254	85.238417	30.359695	10045.921001	1578.374068	479.302314	166.382448	NA	NA	8.12783562	64
1090	0	non-flat	50	81	20.5958027640334	70.314874	18.549495	5278.726999	485.299414	77.86838	43.738065	NA	NA	4.482336646	84
1091	0	non-flat	47	115	33.1506785212915	78.378734	57.619839	10850.784975	2603.8305	883.759265	638.114115	NA	NA	8.050149455	61
1092	0	non-flat	24	63	17.4389594428513	34.404036	17.750958	3432.80243	841.329871	200.103727	34.028254	0.5	2.8	3.163450406	60
1093	0	non-flat	60	54	16.7018312101911	43.632454	17.446981	2428.61845	246.104412	57.761973	49.941615	0.1	1.514	5.326535104	68
1094	0	non-flat	32	66.057792	19.947172	60.795721	15.572813	2430.69883	243.147205	43.684299	48.922066	1.5378	1.733333	4.99	85
1095	0	non-flat	91	81	26.2839385017991	47.351762	26.958101	5136.161966	1316.421281	295.893954	55.848367	-2.9	14.75	5.503019386	66
1096	0	non-flat	86	126	33.1123503808487	113.632517	15.511839	13208.324303	623.561379	189.806786	27.837221	NA	NA	5.023240593	94
1097	0	non-flat	146	93	23.8353498158864	70.741744	17.177317	9926.129872	1821.070163	317.549936	60.693289	-1.5	4.3	5.366182152	63
1098	0	flat	0	34	9.71936450058601	23.438244	20.286873	1023.282453	101.384661	105.574374	98.795019	0.7	0.104	-2.594788543	70
1099	0	non-flat	3	72	19.3353549768106	51.408169	24.241325	4078.774135	412.977803	168.356524	215.927572	NA	NA	9.043663669	60
1100	0	non-flat	89	87	28.4753052164262	67.22306	16.527344	5058.389419	829.444447	301.459177	38.286149	1.1	6.2	7.000216724	72
1101	0	non-flat	50	52	17.5981046737023	33.986814	17.00983	2838.248592	587.644142	138.761062	59.980396	-2.2	8.1	6.254104421	73
1102	1	non-flat	206	79.458337	28.480963	64.522513	17.621101	6569.045213	571.447059	148.317341	49.692615	-1.7313	3.939551	4.33	85
1103	0	non-flat	84	175	65.1179673321234	127.743777	47.669875	21502.471138	4508.847559	1482.612872	443.101436	NA	NA	12.684595	59
1104	0	non-flat	15	113	26.8372018052869	82.778996	34.888283	6798.136638	1567.507492	354.159961	176.192	-0.9	6.6	6.391105561	58
1105	0	non-flat	36	126	38.8501037344398	88.400262	36.730395	11187.328168	2565.438843	954.474294	180.982772	-0.7	29.6	9.485879237	53
1106	0	non-flat	2	27	7.9059398820653	23.124886	11.142682	750.67156	9.2212	8.277847	12.909671	0.6	0.405	2.066907704	118
1107	0	non-flat	0	93	24.3107538218239	73.174174	21.847161	6296.772472	364.489186	76.649112	59.262474	1.2	1.686	3.601473098	68
1108	0	non-flat	36	138	43.5075187969925	110.817523	29.077864	17465.324633	2321.787965	718.151744	142.241309	-3.6	15.059	9.573307273	61
1109	0	non-flat	41	89	28.4178810555337	60.575432	26.748808	6909.52511	1272.927376	357.47164	122.770709	4.4	10.15	8.382352267	55
1110	0	non-flat	86	120	42.7806031933767	94.129483	36.78973	14047.694244	2547.792317	770.494799	253.273436	-4.8	32.8	8.948619415	59
1111	0	non-flat	146	84	24.3805831265509	54.157578	17.944294	5211.865316	1220.855732	299.316409	47.137139	-2.3	12.15	6.784205393	70
1112	0	non-flat	44	51	12.857429245283	39.890628	11.485639	2619.756121	210.514062	46.086372	21.481514	-0.4	4.071	3.435469336	92
1113	0	non-flat	39	86	18.6635407136322	62.923175	13.203261	5623.355156	632.941041	69.553847	17.88131	-1.2	2.363	3.960220934	63
1114	0	non-flat	87	64	16.5427217774873	40.086288	17.248523	2447.254694	453.813002	109.90397	55.413618	NA	NA	6.279974078	71
1115	0	non-flat	175	124	39.982464028777	90.799429	27.779004	13308.526071	2335.844351	856.431831	84.810927	NA	NA	9.084199549	67
1116	0	non-flat	0	140	38.744708994709	118.606609	27.302887	16410.222569	765.736878	612.972055	80.923668	0.3	3.454	8.684079874	46
1117	0	non-flat	212	85	18.4128743220938	56.250269	25.31771	4362.675935	1923.820568	447.50694	104.374526	0	3.08	6.828399915	76
1118	0	non-flat	24	85	20.5251336898396	53.196376	33.224134	6993.352519	1063.375223	754.66499	233.217057	-1.6	11.233	5.161672918	64
1119	0	non-flat	0	98	19.6386241193535	76.84935	31.528195	4168.929909	552.766497	74.253674	108.067993	NA	NA	5.016655579	67
1120	0	non-flat	37	111	35.8318028032866	71.778236	29.714992	9604.420657	2194.557449	565.315173	151.482068	0.8	15.675	7.016301825	55
1121	0	non-flat	27	111	37.8432558139535	88.465478	20.769024	9497.541711	1138.529807	266.983699	65.821477	-1.5	8.386	7.070829214	59
1122	0	non-flat	176	79	25.1969370146678	54.529629	22.635722	3889.136648	982.330271	442.171265	128.916922	-3.2	8.229	7.657274263	89
1123	0	non-flat	52	115	28.8196602818937	66.477018	28.442182	10143.588752	2560.252893	697.736021	174.859651	NA	NA	12.01819177	57
1124	1	non-flat	47	61	19.7972945275671	40.309871	32.527901	4123.751264	268.659363	1097.87045	579.030068	0.1	0.356	1.399613128	88
1125	0	non-flat	44	156	35.329746835443	88.837972	74.662042	29604.626045	3882.480079	1752.772516	612.555254	NA	NA	-2.9621596	58
1126	0	non-flat	46	74	24.25372797108	58.726025	24.246583	3354.774939	423.820824	86.120073	98.059683	2.6	8.6	5.835400416	76
1127	0	non-flat	56	68.802146	19.787045	48.573642	26.065345	3704.992147	552.021251	212.352689	102.289041	-2.0361	3.793478	4.35	74
1128	0	non-flat	166	121	30.8375329071079	86.547488	37.743319	11100.247051	1641.439247	436.521086	138.014905	8.6	25.1	6.549927421	63
1129	1	non-flat	167	34	10.3623178674545	23.427381	10.140724	1531.824441	383.931814	91.590881	19.661751	NA	NA	2.859953879	116
1130	0	non-flat	4	61	17.042099605876	43.296837	15.589525	2668.828847	355.599046	44.533279	25.771935	0.2	1.02	1.873202805	79
1131	0	non-flat	47	69	16.7727794793262	42.509492	13.453629	4025.939519	453.735231	107.064889	26.346712	-1.8	9.9	4.696613976	65
1132	0	non-flat	139	112	33.9401888772298	83.5068	33.656923	11167.298449	1946.16045	626.840156	196.744805	NA	NA	8.233336248	61
1133	0	non-flat	86	91	27.9696624952598	66.101363	32.502792	5264.6016	1034.58265	625.646224	276.786626	-2.5	12.629	5.898097008	69
1134	0	non-flat	47	103	32.3338842975207	66.337534	32.89209	9605.508137	1507.597405	682.735837	190.291367	NA	NA	9.513020303	60
1135	0	non-flat	2	186	38.4559686888454	120.038955	51.537989	27186.024626	3017.84694	880.146962	266.636041	-0.7	12.414	8.241045365	46
1136	0	non-flat	55	96	29.2746381805651	66.088674	31.332938	10068.407453	1178.72373	368.142113	178.722723	0.3	3.711	7.204516843	60
1137	0	non-flat	16	122	37.3727959697733	97.471265	31.699984	12745.861647	1177.457127	260.155288	175.773332	-0.4	11.1	6.901743994	58
1138	0	non-flat	28	48	10.8760166633604	34.601163	8.84421	1856.650374	227.186014	34.601507	6.240385	-0.2	1.49	2.710049576	92
1139	0	non-flat	0	122	42.2958448753463	105.344219	24.488677	9048.466761	638.774214	131.573367	127.834636	NA	NA	7.812761593	61
1140	0	non-flat	177	112	30.9519348268839	66.602016	24.188561	7651.602995	1656.747617	989.725342	67.059006	-0.3	4.472	9.481863071	65
1141	0	non-flat	10	90	21.7432126696833	61.030068	14.289431	8137.422333	1349.665126	186.584928	27.276879	NA	NA	5.949683714	60
1142	1	non-flat	0	58	11.2178911946158	40.97949	20.070133	2944.790538	261.658441	88.240672	56.512831	-0.2	1.497	-1.510237738	73
1143	0	non-flat	25	114	22.3675730110775	107.426957	15.127938	11460.091901	516.210837	80.917546	32.397226	-0.8	11.8	5.34365942	65
1144	0	non-flat	0	59.265308	14.892727	51.813581	13.449487	3848.620698	401.727315	66.128795	25.924457	0.3859	4.8	4.06	70
1145	0	non-flat	19	112	28.778042013476	85.39403	33.818217	7285.46643	1583.282371	340.039795	146.069024	3.4	14.45	7.306064428	51
1146	0	non-flat	20	132	41.6329966329966	116.742197	18.376171	12037.134184	828.130371	211.337199	32.106031	0.4	5.718	-14.48015637	63
1147	0	non-flat	27	126	33.4961555857078	93.90257	29.983925	10996.520685	1809.708084	398.334411	140.201681	NA	NA	8.888976044	56
1148	0	non-flat	0	87	28.2759301942707	74.878877	21.264444	5517.567809	309.082997	90.024205	33.604264	-1.7	8.05	3.194474393	69
1149	0	non-flat	96	91	22.4037439334412	75.605366	38.456196	4509.049663	497.05817	744.423426	549.071814	NA	NA	5.762510419	70
1150	0	non-flat	72	152	45.8531073446328	102.682338	35.960651	17776.265557	2226.900854	994.108089	264.116596	2.9	4.151	4.974900127	59
1151	0	non-flat	41	47	15.890737741128	38.713181	9.658429	2175.507906	207.617233	38.251598	11.002602	NA	NA	3.076643166	83
1152	0	non-flat	18	98	30.7894387246762	72.20537	18.213726	6547.863778	831.108115	238.066558	47.041021	-3	9.4	6.489821419	65
1153	0	non-flat	41	170	58.8936022253129	144.736677	32.46882	33101.840722	2553.87524	650.617414	179.461789	NA	NA	7.685973848	60
1154	0	non-flat	36	83	20.3817305677771	65.300368	17.806739	5189.440135	327.722468	114.820575	48.909519	0.9	2.19	0.138349121	86
1155	0	non-flat	68	119	31.831881533101	80.914448	23.24891	8968.340339	1823.337382	484.157859	58.976834	-3.6	10.059	9.119834986	61
1156	0	non-flat	63	94	26.6210075732631	55.559282	19.584374	6856.476982	1544.854336	330.536408	54.092268	7.7	4.7	7.328880413	63
1157	0	non-flat	21	73	22.9712121212121	45.257493	18.580149	4691.176509	912.864587	208.713023	87.666783	-1.2	1.95	4.646407279	60
1158	0	non-flat	8	80	25.1724259520451	67.145921	18.628612	5268.373239	583.861119	184.469175	30.770128	-0.4	12.6	5.557831909	59
1159	0	non-flat	41	102	33.5882352941176	70.325588	19.668766	7469.975479	1549.199875	298.567461	59.997049	-2	7.667	7.769714758	60
1160	0	non-flat	11	93	35.0280036133695	69.812188	20.757431	7820.172623	1715.766997	301.594838	87.152909	-2.2	7.775	7.369892992	60
1161	0	non-flat	0	61	13.3347677963063	42.967471	10.987354	3734.910561	207.305515	70.786298	14.613189	0.1	1.321	-13.35635771	69
1162	0	non-flat	56	158	51.841163310962	109.739964	43.312825	22818.404523	3412.391471	926.582598	354.822818	0	16.54	8.084714834	54
1163	0	non-flat	46	68	13.5206067105868	50.594423	23.028732	4597.610404	319.051755	120.114082	63.131974	0.5	1.734	3.681110181	71
1164	0	non-flat	91	72	22.3629873695772	42.906246	35.361938	5275.933531	1096.20437	332.218211	188.862815	NA	NA	6.862664921	63
1165	0	non-flat	2	140	30.3779809220986	115.257909	57.421188	23610.246521	789.489704	637.217434	839.590633	17	13.25	-5.888717729	68
1166	0	non-flat	168	119	34.133039323778	99.148007	24.238786	12221.149671	919.417175	428.196959	52.042624	-1.8	9.31	6.330699732	74
1167	0	non-flat	86	77	22.3923602923839	62.529506	14.473672	5440.321688	539.802784	188.440266	39.636862	-0.8	2.469	4.385881944	68
1168	1	non-flat	195	133	41.2708333333333	78.272385	26.537469	18331.567203	3140.98179	1050.903756	104.813002	NA	NA	10.19850565	63
1169	0	non-flat	0	175	49.8170731707317	101.71228	51.292796	28580.852112	4972.118386	1160.108655	577.209646	NA	NA	-18.02941943	61
1170	0	non-flat	35	166	52.1441922563418	82.049745	91.346806	23440.319897	4826.804636	5443.541628	854.515609	NA	NA	8.707346882	47
1171	0	non-flat	50	183	48.0169765561843	166.924541	34.051192	20584.536406	2270.287091	843.027879	249.893609	NA	NA	8.922756334	60
1172	1	non-flat	71	127	35.2774193548387	66.277227	49.022621	15233.358154	3833.223096	840.201368	316.921494	NA	NA	8.618661765	55
1173	0	non-flat	112	140	35.375	103.857669	37.430385	15657.542305	2067.581307	799.480327	454.612866	0.4	2.363	1.482575338	65
1174	1	non-flat	49	63	18.7006607929515	35.00459	21.122403	3435.117898	503.807196	119.681564	42.418919	-2.4	9.4	4.608969425	65
1175	0	non-flat	176	97	26.5348109517601	62.816316	25.305565	6495.413826	1301.170335	421.523291	113.605856	-3.3	5.008	6.560983152	78
1176	1	non-flat	107	102	32.1464625568887	81.870423	27.862551	9850.979186	741.426252	152.797193	129.287037	0.2	0.831	2.866467112	64
1177	0	non-flat	110	90	26.5686337395767	43.840004	41.871061	5459.419469	1555.512525	721.023283	366.905533	NA	NA	8.084075033	69
1178	0	non-flat	63	112	38.8503816793893	53.590678	75.296371	10583.415547	2941.060006	914.120258	1158.671091	1.7	42.9	8.717043695	68
1179	0	non-flat	90	128	32.382862803368	87.897321	33.411644	13612.722728	2276.105535	410.97006	105.888733	-5.2	3.433	6.678796046	52
1180	0	non-flat	104	42	11.8610629693819	26.882015	18.094342	1819.496001	240.332076	154.953876	44.649663	NA	NA	3.220599266	116
1181	0	non-flat	55	114	38.3757225433526	84.687664	27.927276	11585.40496	2130.638918	349.330235	124.544835	NA	NA	7.098182933	60
1182	0	non-flat	129	44	12.8438489132728	32.365114	17.667783	2015.734688	261.751865	106.262997	66.374383	NA	NA	2.902768653	91
1183	1	non-flat	0	85.260823	20.496142	75.108511	56.679282	7337.43772	340.710468	589.452327	700.409415	0.5571	3.2	-7.88	77
1184	0	non-flat	22	96	25.5480138835326	63.587287	25.730908	7665.952654	1257.747446	306.464629	95.181675	NA	NA	6.315234515	50
1185	0	non-flat	17	133	21.8287037037037	86.825025	32.073552	11093.797946	1823.474443	419.177148	214.116842	-2.5	9.947	7.673690522	57
1186	1	non-flat	196	82	19.1095290251917	46.441437	27.91492	5575.478084	971.95308	346.710026	111.222568	4.3	14.45	7.465606696	66
1187	0	non-flat	8	90	21.5171035095513	73.50544	21.163637	7856.145523	538.132452	136.70864	50.016351	0	1.4	4.18754242	68
1188	0	non-flat	239	92	34.173055028463	58.574247	25.254123	7751.63031	2038.204781	365.004117	94.354277	-4.1	4.825	7.769071737	66
1189	0	non-flat	74	168	36.4920289855072	76.204832	67.761786	23562.659849	6898.749837	2206.536412	537.337604	5.5	54	11.46163712	42
1190	0	non-flat	29	142	41.4576856649396	106.132779	47.655887	15864.982465	2501.439407	1011.448664	467.670809	-0.3	21.433	10.73987616	56
1191	0	non-flat	100	109	33.2899008115419	67.609036	44.240064	9273.028171	2127.312302	856.549065	313.918956	-4.3	25.854	9.772886056	56
1192	0	non-flat	153	130	34.859309623431	94.338161	34.592115	13643.651667	2239.687011	938.258636	110.471055	-1.6	11.8	8.895473807	50
1193	0	non-flat	192	118	38.3232863393291	94.419973	28.777203	9539.98204	1463.396769	767.912449	170.609646	NA	NA	11.09982782	60
1194	0	non-flat	191	111	32.7653528872594	58.791069	34.298069	8746.783496	2405.368869	1368.988631	278.082643	-0.8	10.25	8.308232223	70
1195	0	non-flat	95	107	27.9621044885946	70.567172	26.680138	10494.264143	2878.005981	396.07121	94.992688	0.3	13.639	7.815645626	54
1196	0	non-flat	0	85	21.568105192178	56.627569	25.396121	7077.915895	1042.724955	231.031606	74.938416	NA	NA	9.905687604	53
1197	1	non-flat	0	74	18.0566658234252	60.961242	24.565657	2010.889826	164.87563	54.291639	97.272286	0	1.924	6.433711943	65
1198	0	non-flat	55	70	19.3225443287363	38.506112	32.464531	4190.755917	606.518787	264.420729	333.49328	2.2	3.1	7.086479068	62
1199	0	non-flat	52	163	36.8535862477771	143.021811	30.202731	19598.995682	962.822664	303.949414	91.194954	-0.6	4.475	1.908344891	63
1200	0	non-flat	63	76	17.9486988847584	48.782535	15.646593	3132.477093	780.805706	197.308624	29.084613	NA	NA	5.636407892	70
1201	1	non-flat	41	117	34.9880794701987	91.35049	20.346325	13199.456674	961.367689	255.049422	50.952519	-1.7	2.73	6.527898534	63
1202	0	non-flat	171	110	32.408877661494	91.976435	18.84375	11464.698554	1042.905656	382.278126	43.496727	-7.6	0	6.855461965	67
1203	0	non-flat	77	90	26.5516862170088	59.132431	27.448072	5793.152258	1206.946709	395.643035	139.89066	NA	NA	8.599002988	65
1204	0	non-flat	48	112	31.1796095444685	78.955055	56.704252	8306.248012	1978.506877	612.583824	556.331877	0.5	16.288	10.05662762	53
1205	0	non-flat	88	55	13.8606531388713	39.186689	16.281297	2671.052575	611.158641	143.636117	33.487454	0.5	5.993	1.562266473	68
1206	0	non-flat	17	80	22.5438288920056	51.763124	30.108698	3878.268104	932.026235	182.97955	84.065573	NA	NA	4.552230578	56
1207	0	non-flat	122	125	24.3444873444873	64.752691	28.925475	11472.111678	2637.535636	461.545843	148.326088	-0.5	15.7	7.431960694	55
1208	0	non-flat	166	122	31.8465796757612	79.964152	35.567036	14528.951296	2954.038361	1153.885488	248.023578	NA	NA	8.712582738	66
1209	0	non-flat	14	104	34.4561487130601	77.328822	24.434893	10429.917049	1157.555576	230.680147	65.737087	NA	NA	7.814978072	58
1210	1	non-flat	57	86	26.2533886583679	65.06098	16.183727	6560.542506	610.219731	174.237878	51.211509	-2	11.571	6.466392241	70
1211	0	non-flat	0	83	22.3162251655629	76.126071	23.99825	6844.417559	93.695866	38.8847	86.238904	NA	NA	4.284454216	55
1212	1	non-flat	7	69	18.6988496302383	55.292929	50.87054	3160.129461	212.655118	52.778911	40.450462	-0.5	0.82	3.100552042	74
1213	0	non-flat	109	116	37.9383680555556	96.436895	22.144247	12851.463012	1893.465978	550.188175	65.512422	-1.9	23.4	8.75091006	69
1214	0	non-flat	74	103	27.8652606912712	84.58344	12.655887	8177.589992	643.184633	114.796767	16.237578	1.5	4.8	4.270402471	71
1215	0	non-flat	99	125	35.6902577544779	82.503383	33.532229	9768.223342	2003.629904	454.695118	248.823357	-4.9	11.492	8.542086963	63
1216	0	non-flat	6	76	22.8286988457503	64.980131	13.495492	2877.926025	169.40718	40.751521	14.316979	-0.2	1.659	2.843512653	82
1217	0	non-flat	77	140	46.4661835748792	98.485553	55.589641	16546.143222	4713.296124	1485.983696	467.669811	2.2	11.714	9.901309666	51
1218	0	non-flat	24	65	19.0894181082903	45.256594	19.03869	3917.231893	598.675299	119.182421	36.809296	NA	NA	5.307497916	64
1219	0	flat	0	9.404606	3.375129	2.648669	8.658643	68.843603	8.802139	46.663449	5.728758	NA	NA	3.41	50
1220	0	non-flat	59	113	33.5253842571029	92.625761	17.890931	11183.450361	1227.570674	180.842698	40.327627	NA	NA	6.241075589	58
1221	0	non-flat	2	75	22.3133185075364	62.047538	15.715962	3444.475479	452.290162	130.311896	63.581906	NA	NA	7.166373715	69
1222	0	non-flat	174	93	25.7595409661062	82.515663	16.128615	6368.433336	470.215295	125.085596	72.807397	-1.3	5.4	2.507130826	80
1223	0	non-flat	4	87	28.9386032233308	69.809524	36.532578	7290.505109	455.91443	138.371585	119.856027	-2.6	8.533	5.457361833	57
1224	0	non-flat	0	37.544406	10.502946	31.694778	15.182775	28804.323685	994.569204	39.034189	13.024291	1.6964	5.15	2.53	77
1225	1	flat	0	26	8.37703357563171	20.54479	9.937854	572.983902	24.859086	15.629313	11.829858	0.5	0.038	-0.697594223	86
1226	0	non-flat	2	180	47.6821576763485	140.051481	41.976706	37634.962775	4961.659802	979.348606	454.678786	-0.6	3.205	-4.890291007	64
1227	0	non-flat	163	108	33.1915648403626	71.600347	27.18119	10897.05256	1677.387907	479.2276	127.508181	-2.6	6.25	8.438590131	67
1228	0	non-flat	95	142	39.1890547263682	120.214681	27.74403	16840.982786	2045.545709	477.631645	116.858375	-3.9	10.467	8.695162309	58
1229	0	non-flat	81	82	22.9679527069073	41.161887	31.329079	6168.548575	1562.270538	395.085637	144.477439	-2	3.125	7.381614607	61
1230	0	non-flat	60	137	38.0179640718563	96.463612	27.168922	13988.798012	2567.517587	636.85453	119.306754	NA	NA	6.500872997	64
1231	0	non-flat	4	140	37.8399182561308	105.011127	32.040781	12983.135786	2199.925788	564.624853	119.964103	-1.4	11.679	8.155569053	53
1232	0	non-flat	87	115	26.3135033050047	96.839634	20.389196	12308.81867	1076.673556	256.580992	84.994499	-1.7	8.1	7.974020581	62
1233	0	non-flat	115	99	27.5910815939279	83.42114	20.498392	7525.410673	787.229412	197.434914	59.518417	-6.2	5.94	6.470625502	67
1234	1	non-flat	0	34	11.6222515391381	20.384668	33.599553	760.667032	66.6703	76.908346	76.56315	0.4	0.7	-0.161703116	72
1235	0	non-flat	153	54	14.9580560284786	33.760095	15.300082	2423.297666	528.971148	259.65667	45.039271	NA	NA	5.867828412	78
1236	0	non-flat	139	127	35.6115738711092	68.444529	45.587115	14993.812588	3627.39083	1151.743044	418.86453	NA	NA	9.928685008	62
1237	0	non-flat	184	105	30.4443744090766	75.16039	24.754408	11170.605183	1470.054613	586.26518	123.467891	-7.4	14.244	7.414678902	75
1238	0	non-flat	63	74	21.8092105263158	58.269012	24.467894	4687.748937	704.489042	174.837917	41.813492	NA	NA	4.623481918	73
1239	0	non-flat	30	82	24.2838024919243	71.778587	17.746121	5129.711043	197.372534	89.564401	49.447459	0.8	0.773	0.263885788	88
1240	0	non-flat	26	106	28.4321080270068	54.398533	58.310316	14668.29189	3551.882265	1129.279345	669.568012	NA	NA	10.17318792	57
1241	0	non-flat	85	86	25.3074676679182	59.807711	39.511212	10665.498003	1498.601747	326.581242	240.875287	NA	NA	6.59702998	62
1242	0	non-flat	2	84	24.5798839458414	63.496005	18.360777	4137.561189	329.553881	69.736583	25.341431	-1.3	2.558	4.764116052	56
1243	0	non-flat	48	99	22.7213279678068	57.917146	26.978414	9487.911235	2351.891376	623.573656	79.924695	NA	NA	8.53032444	48
1244	0	non-flat	9	123	34.2322946175637	93.867833	41.039282	9958.037691	1081.571766	570.472553	352.698507	-0.3	5.429	1.573079977	65
1245	0	non-flat	51	86	21.7505094614265	44.97523	18.51833	5390.943894	1237.654756	372.256877	44.499163	3.1	-0.8	7.816793354	60
1246	0	non-flat	35	149	45.6701777485188	112.452842	44.056804	18428.353274	3406.937719	860.848654	297.702435	-3	28.05	10.61551566	54
1247	0	non-flat	11	109	33.3326304691618	84.379831	24.179982	10201.036643	1489.022257	212.709288	57.516004	-0.3	2.676	4.089261117	49
1248	0	non-flat	180	109	30.7956871345029	88.940219	25.215586	11035.239389	962.155787	467.025229	87.521478	NA	NA	8.025189636	64
1249	1	non-flat	15	70	21.6048625312429	56.383892	13.339094	3886.400585	170.930427	66.351291	33.383854	0.1	1.258	2.845994136	84
1250	0	non-flat	0	157	44.6318914334182	120.391223	35.333254	17550.346358	2299.865199	476.47391	166.763407	NA	NA	9.720761452	51
1251	0	non-flat	117	108	31.0608397600686	71.819733	31.040447	8832.929449	1834.303585	586.558128	145.947844	-1.7	12.538	9.074470713	53
1252	0	non-flat	25	88	24.1159066232356	73.650534	23.276131	5132.879977	463.826915	112.106752	61.586453	-3.3	8.75	4.860179981	69
1253	0	non-flat	23	77.172579	16.431713	69.642739	16.904677	3398.01628	254.102457	91.700184	53.753979	NA	NA	4.6	73
1254	0	non-flat	66	78	23.9057734204793	55.447637	11.973783	4146.642086	427.39858	108.058341	17.718662	-1.2	0.783	4.531506914	68
1255	0	non-flat	88	91	22.5650872817955	58.606987	16.70562	7007.232115	1312.161392	293.203189	38.713257	NA	NA	6.9638995	66
1256	0	non-flat	151	118	34.1302501179802	80.768115	28.611851	11107.231764	1766.090054	374.346511	85.292602	0.8	6.3	8.282168595	55
1257	0	non-flat	23	64	14.6350450803606	41.578588	14.882827	4475.982942	425.247292	100.378324	33.088266	-2.4	5.9	4.476589646	70
1258	0	non-flat	24	159	47.7255520504732	136.388969	38.54813	19712.792259	2134.304953	527.309864	219.085559	-1.4	7.913	9.261093262	50
1259	0	non-flat	2	80	24.0912848777127	63.222648	18.315129	4895.91472	799.085292	168.563716	43.406256	-1.4	8.195	3.326609693	60
1260	0	non-flat	107	115	31.7980636237898	63.001635	64.580125	9763.181116	2918.917251	1181.804361	497.259288	3.2	9.4	5.935766034	59
1261	0	non-flat	130	122	33.2276595744681	102.393814	35.73885	12009.020307	1616.264892	827.512049	228.326357	-12.1	23.3	9.303093188	66
1262	1	non-flat	81	89.571536	27.470637	56.030519	21.624898	7078.434307	1420.245953	304.145193	61.487878	-2.3111	7.84	7.06	69
1263	0	non-flat	134	63	21.2886579781613	42.658257	18.996545	3783.490851	503.578426	181.153706	63.128496	-1.1	1.428	5.240216537	85
1264	0	non-flat	88	118	35.9867031677747	94.866313	18.193129	10810.400281	1218.426441	357.717023	55.649161	-8.3	22.6	7.229264412	69
1265	0	non-flat	14	89	30.6104483751543	71.096603	32.586761	5204.555558	805.284422	249.538116	300.916767	-0.8	7.675	8.009045502	62
1266	0	non-flat	151	92.588585	27.505395	67.952593	16.309845	9558.800763	867.235812	370.403167	51.015082	-2.6761	7.864706	6.73	78
1267	0	non-flat	32	102.43973	29.576589	83.894787	27.845363	5476.431845	507.241883	196.264984	160.926621	0.4535	11	8.54	66
1268	0	non-flat	17	67	18.8436847103514	47.551081	15.620815	4884.738572	549.64139	101.245543	29.785864	-1.4	8.25	4.502751209	73
1269	0	non-flat	8	86.219649	19.762621	57.692539	21.606006	4622.305722	561.392875	132.943075	48.216832	3.0313	7.5	4.86	67
1270	1	flat	0	67	21.595026642984	53.040926	11.944084	3127.610076	429.10985	126.545496	25.326076	0.2	4.838	4.170260659	66
1271	0	non-flat	49	87	26.6012931034483	76.981242	12.224771	6488.281415	235.448543	31.222119	20.897596	0.1	0.933	3.383039917	75
1272	1	non-flat	19	63	13.6689554723263	41.643137	15.431976	2213.851994	346.426844	119.056038	26.292222	0.9	9.3	4.052631223	64
1273	0	non-flat	36	123	34.5539083557952	109.376757	22.57736	16336.154295	671.234842	143.422197	71.494422	-5	5.378	5.527437464	64
1274	0	non-flat	118	100.18016	30.119985	81.934327	23.801751	8936.904321	881.315871	460.816644	108.796973	-3.4613	12.157746	6.71	74
1275	0	non-flat	168	132	36.0040832993058	104.90258	29.033418	14550.463001	1723.462873	421.247582	116.740256	-2.4	5.043	7.182611079	66
1276	0	non-flat	106	80.353513	22.520345	54.305082	26.097954	4089.226087	940.503754	205.81539	71.96276	-4.8315	4.8	5.86	64
1277	0	non-flat	151	77	20.745312880448	47.769324	17.472614	4897.016138	1159.927547	152.442154	53.715161	0.5	2.133	4.809127365	66
1278	1	flat	0	67	11.5547316711465	67.780745	18.042118	2117.840394	7.509038	11.985167	10.181227	0.4	0.105	0.60607731	98
1279	0	non-flat	16	106	30.1761866452132	88.676463	23.164148	9659.57039	1127.93282	211.515434	78.591647	-5.2	5.167	6.688014399	55
1280	0	non-flat	17	56	16.4300669298095	34.668706	25.882249	2293.313879	226.693046	87.177521	75.918591	-0.5	2.393	3.881011766	83
1281	0	non-flat	74	124	39.7995961635538	81.694851	25.776556	12027.339824	2566.551707	565.511528	110.186587	-1.6	9.217	8.924006692	61
1282	0	non-flat	102	75	21.2680384820951	54.533016	19.747046	4824.146352	658.81256	221.818611	50.877967	-1.4	5.362	6.742752898	63
1283	0	non-flat	124	89	29.7275761368377	62.491355	34.113122	8539.536665	1264.889944	480.225083	310.363606	-1.5	68.7	11.22341725	61
1284	1	non-flat	12	77	24.652157164869	54.114197	22.253791	6723.818248	954.801432	261.423987	98.116576	-0.7	1.323	0.442258117	58
1285	0	non-flat	21	96	27.8482859226842	67.597696	20.767751	8091.977261	1098.445986	209.402447	65.809559	NA	NA	6.720858257	55
1286	0	non-flat	178	113	32.7966537966538	71.135086	45.026817	11017.072356	2604.154962	936.367717	296.232269	NA	NA	8.973506852	52
1287	0	non-flat	3	77	15.4321243523316	76.671117	21.536778	7171.628994	165.460953	54.282504	38.391763	0.3	2.146	3.168581416	76
1288	0	non-flat	99	116	34.6026174895895	89.232647	24.230201	8008.550282	2115.283961	484.303705	58.703799	-3.7	30.8	8.892521512	55
1289	0	non-flat	97	127	32.0955710955711	77.46464	30.250186	15443.52979	3448.81875	659.634472	106.434478	4.6	16.2	7.441862955	53
1290	0	non-flat	28	129	27.3958125623131	84.544526	56.641411	13919.472364	2578.358888	1196.93882	553.181505	7.5	4.63	4.265591789	47
1291	0	non-flat	85	126	28.2123855211513	87.765593	27.901154	12470.596652	1731.569369	499.355969	93.553539	-1.4	36.7	9.74037716	50
1292	0	non-flat	60	150	34.1364705882353	98.453973	36.002425	18833.022858	3245.343063	1090.078652	217.67327	NA	NA	8.213578396	51
1293	0	non-flat	104	77	24.4890226628895	53.36718	21.298733	5346.600075	900.78623	338.084081	73.308423	NA	NA	7.262525993	65
1294	1	non-flat	28	130	42.9352051835853	95.37788	43.787374	12194.35092	2425.419311	891.654728	291.674981	-5	22.65	10.67410918	47
1295	0	non-flat	81	86	27.3822800495663	56.362843	31.507724	5350.039038	1084.097944	280.402639	207.185276	-6	14.85	7.534811235	62
1296	0	flat	0	50	10.6044277849362	30.627201	17.554207	1466.095808	125.276425	33.474349	40.571371	0.7	0.553	4.416081576	73
1297	0	non-flat	20	136	45.9013203613621	118.122903	32.477456	12862.989706	1652.522743	499.972658	113.195492	-5.7	39.7	7.833140181	53
1298	0	non-flat	7	103	23.6058329650906	91.80682	23.881257	6804.528959	487.858981	199.14934	89.684508	-3.5	17.9	7.67866222	53
1299	0	non-flat	122	98	29.4571518588532	73.610684	29.246831	5814.856915	673.57213	326.523558	78.434682	-4.9	11.075	6.862904959	69
1300	0	flat	0	64	17.3770943309617	51.226412	15.664476	1704.322494	176.982748	65.587649	31.301059	-0.9	13.65	4.088493817	66
1301	0	non-flat	85	131	37.4601579325197	103.546006	22.607575	12562.533312	2050.655824	567.665334	56.414679	0.5	13.25	9.33203889	52
1302	0	non-flat	235	63	20.2373983739837	48.689741	13.298848	2661.820556	399.651437	126.603502	22.760843	NA	NA	4.893201892	76
1303	0	non-flat	75	87	23.0362078496407	61.388177	17.896494	4962.952307	1046.282184	406.819329	45.498547	NA	NA	7.990716569	65
1304	0	non-flat	35	99	28.2837004405286	63.797032	56.238015	8652.249713	1507.448494	436.88116	192.20428	-2.6	8.475	1.907110362	47
1305	0	non-flat	114	117	37.8080082135524	91.271692	27.432268	10601.536076	1395.63865	651.176872	192.863865	-4.6	50.1	11.86534869	61
1306	0	non-flat	12	91	30.7257312420517	72.24404	31.669316	6943.985894	615.693145	221.480909	129.830107	-1.1	6.436	6.473723648	54
1307	0	non-flat	158	110	30.4281572164948	83.066121	21.798005	5277.917876	1419.756816	257.26796	54.5406	-2.2	10.24	5.551515455	73
1308	0	non-flat	84	121	38.8357410379882	78.109712	45.192163	12572.878511	2358.773323	893.703424	335.752917	NA	NA	9.794456858	51
1309	0	non-flat	62	104	30.5667772083208	91.959126	17.591501	9705.998341	443.106502	174.729714	37.410364	NA	NA	5.62020074	76
1310	1	non-flat	9	103	27.5595736581652	62.695008	59.313162	6865.58237	1274.248588	609.89089	708.422858	-2.8	6.068	3.147122577	52
1311	0	non-flat	20	110	33.1724137931034	93.303117	16.160105	8009.289263	531.527302	98.556907	44.14788	-1.1	3.9	5.936039479	75
1312	0	non-flat	15	114	24.1457071606698	89.446884	18.07605	11188.985738	781.597469	251.756971	47.512238	0.2	5.084	5.186599004	60
1313	0	non-flat	37	66	16.6518705175422	40.618333	17.67517	3578.484539	586.74559	124.47026	49.186159	NA	NA	5.974072623	69
1314	0	non-flat	67	133	38.6642696629213	110.345931	28.64425	15072.509793	1330.216232	417.411175	102.613141	NA	NA	7.010455091	66
1315	0	non-flat	91	154	41.1147880041365	117.195712	34.845125	16729.776896	3494.352108	949.210585	236.748983	-3.8	14.05	10.03382737	58
1316	0	non-flat	132	71	19.0802335640138	42.512763	30.667866	3513.973747	1010.056882	422.609832	258.430781	-0.3	7.157	2.967899634	67
1317	0	non-flat	5	86	18.5313620071685	65.87853	21.927867	5961.09095	616.390939	73.974226	35.929179	-0.2	1.575	2.967323147	70
1318	1	non-flat	0	60	13.795816019487	52.094404	26.529347	1504.68084	86.004646	83.589458	124.122243	NA	NA	1.373424097	92
1319	0	non-flat	178	136	46.821536600121	114.76344	29.233067	12020.281287	1515.098508	861.99125	143.848826	NA	NA	10.57655906	60
1320	0	non-flat	30	89	25.6796548844976	80.148328	20.139379	4841.787449	281.233294	187.212562	94.681092	NA	NA	7.981573988	72
1321	0	non-flat	2	101	27.6774541531823	71.468755	40.436181	7168.507084	1419.576087	556.439651	314.946923	NA	NA	6.119033977	68
1322	0	non-flat	39	94	33.1027805362463	67.058377	34.301895	7646.522965	999.340794	213.972688	101.197464	0.6	4.8	6.232494334	56
1323	0	non-flat	27	100	22.8850152905199	64.625046	19.420632	9220.22792	1079.842486	222.85813	58.944116	-2.5	7.336	5.91417345	60
1324	0	non-flat	66	93	28.2412623006447	77.708784	21.415314	7266.352006	546.311005	97.847803	77.318474	-0.7	2.995	5.307512222	70
1325	0	non-flat	26	68	22.857855361596	50.626602	23.046679	3949.820419	769.092797	293.988969	125.955811	NA	NA	4.879504196	68
1326	0	non-flat	63	64	16.3816425120773	35.646595	33.415045	2942.158591	521.833327	104.918073	41.950472	NA	NA	3.571561755	65
1327	0	non-flat	0	53.189484	15.487207	35.875974	44.558042	2401.750472	244.135322	413.897832	406.105374	0.6047	2.075	-3.65	71
1328	1	non-flat	28	106	31.0483665676708	80.120126	49.917651	10507.976396	810.745796	1006.732898	560.317043	NA	NA	1.556702209	67
1329	0	non-flat	39	72	23.4767260231178	42.694787	21.19227	5599.286582	1036.076145	275.079961	48.619251	NA	NA	6.508376344	56
1330	0	non-flat	11	72	16.5989591547075	46.317582	15.146164	3805.824816	630.414721	176.919887	37.532016	-2	5.6	4.883953861	77
1331	0	non-flat	78	71	20.2887931034483	52.507639	16.270521	4374.947198	676.690625	386.082509	41.37408	-2.2	11.66	6.45662212	69
1332	0	non-flat	145	119	37.8234031132582	74.346145	53.84154	15082.954776	3026.142283	1047.552925	349.916465	-3.9	40.6	5.931556532	55
1333	0	non-flat	17	119	36.7985109353188	96.137568	28.276176	10434.086229	1150.640236	544.628212	163.013709	-2.6	3.638	9.342838246	58
1334	0	non-flat	100	84	24.1977818853974	56.171721	15.926075	5549.638663	662.657476	165.491313	36.92683	-3.4	6.548	5.331950003	70
1335	0	non-flat	27	108	31.0484978540773	82.110015	21.086208	12468.203105	1091.239836	181.740157	58.273151	-1.7	5.925	6.333787746	60
1336	0	non-flat	20	95	26.5929308975377	70.403314	28.875538	7054.159361	506.139622	584.610906	95.87936	-0.3	2.818	4.809015258	53
1337	0	non-flat	109	140	48.2481089258699	95.462234	46.435572	14395.063153	3067.512251	1092.259665	408.065166	NA	NA	10.37528865	58
1338	0	flat	0	110	37.0054310930075	88.74919	13.976073	5378.830279	510.63346	46.570482	12.301837	0.4	0.873	3.791291119	64
1339	0	non-flat	105	126	32.9058894960534	83.171402	33.981457	13684.724393	3285.583515	1008.514122	171.661444	NA	NA	10.89313389	56
1340	0	non-flat	88	133	41.19818799547	79.442436	44.573655	14708.27279	3424.230281	1210.450198	447.77677	-2.1	23.5	11.46196482	59
1341	0	flat	0	97.098393	31.484262	85.326156	21.730834	7646.630718	409.943201	148.827209	80.019534	-0.5048	1.2025	2.74	59
1342	0	non-flat	150	104	32.5778217821782	68.715453	37.433432	7888.060181	2122.786797	799.637819	321.809683	-8.2	53.9	10.46217332	61
1343	0	non-flat	130	70.407835	23.717459	52.267012	28.941068	5607.436242	994.152566	151.8174	148.35903	-0.9261	0.615094	4.24	66
1344	0	non-flat	31	151	42.1985865724382	100.546178	47.39251	22287.603933	4872.485599	1411.749233	297.455956	-7.9	34.844	10.61759041	47
1345	0	non-flat	78	115	34.6087620988283	88.180126	32.257522	12703.513432	1691.716695	482.183177	142.248374	-6.5	19.5	8.109927913	50
1346	1	non-flat	14	53	12.262179121506	38.432045	27.862358	2485.781196	257.638237	354.397486	80.043427	-0.4	0.839	3.486318685	93
1347	1	flat	0	45	10.1356343535122	29.482671	14.06854	1508.244139	238.808102	59.171197	25.900078	-0.8	1.38	3.640493785	63
1348	1	non-flat	65	73	21.5519001701645	52.316705	15.498391	4757.91714	518.796687	156.806882	40.098802	-1.7	6.358	4.880417605	62
1349	0	non-flat	17	148	49.3566121842496	119.432412	42.093214	18119.875355	2171.340352	589.038777	232.145724	NA	NA	8.638832326	51
1350	0	non-flat	14	135	37.7624254473161	109.785381	27.837742	12526.069658	1057.003647	269.933914	78.410044	-0.7	8.2	6.93458126	53
1351	0	non-flat	56	89.688417	28.871804	76.716606	19.982824	5698.089614	587.541763	210.006213	41.059375	-1.4587	3.106977	6.03	64
1352	0	non-flat	37	103	34.347572815534	81.559368	26.315591	9213.031724	848.545338	174.999447	74.159465	-5.8	7.15	5.080726712	65
1353	0	non-flat	137	108	32.2723146747352	42.511763	72.038169	11575.505369	2919.516064	1535.351633	757.454156	-2.9	10.444	10.89087923	53
1354	0	non-flat	177	96	28.2528581035642	61.709225	26.139418	9818.138772	1423.377039	400.306237	66.934522	-3.1	4.269	7.269505158	67
1355	0	non-flat	158	82	24.3400510204082	68.391016	18.060482	6898.917658	949.666104	279.599301	51.42368	-2.7	4.1	5.903629899	73
1356	0	non-flat	54	132	47.9688644688645	84.885088	38.695347	14556.365536	2811.237812	729.151774	166.127181	NA	NA	10.09947813	53
1357	0	non-flat	70	103	26.0033585222502	84.460417	17.533413	9904.238369	1286.920779	303.348089	45.337134	1.9	14.2	7.442037831	65
1358	0	non-flat	121	119	33.7767195767196	76.035993	30.484698	13239.966693	2721.990275	1001.390465	177.402236	NA	NA	9.962514071	66
1359	1	non-flat	4	150	21.7392789373814	145.217001	32.075653	19751.705879	625.06028	293.912984	148.853583	2.4	0.452	-2.535985441	60
1360	0	non-flat	191	63	15.9673397717296	34.229389	20.674139	2974.817691	887.726281	282.210926	62.734486	-0.8	5.7	5.951801081	70
1361	0	non-flat	112	98.428479	29.529412	62.021245	28.617743	7875.034713	1972.97213	555.942364	104.571411	-6.4768	19.85	9.1	57
1362	1	non-flat	78	146	34.6137980085349	137.711268	39.285068	31345.811476	2593.324214	382.050725	151.650103	1.2	1.287	-21.55370888	67
1363	0	non-flat	77	115	34.2899465760078	80.527677	36.229488	12336.685255	1986.756096	554.057673	155.999756	0.3	22.7	8.731727697	54
1364	1	non-flat	13	77	20.554347826087	65.130336	26.733316	5302.831103	540.136909	123.664792	95.184837	NA	NA	6.257089705	62
1365	0	non-flat	34	181	33.14696485623	154.473319	59.401305	36369.496819	3134.864833	2133.02709	407.888634	NA	NA	18.10022607	54
1366	1	non-flat	80	77	17.4130628622381	43.125691	54.575312	4818.502117	2293.396615	487.245089	363.679307	NA	NA	-1.346930728	102
1367	1	non-flat	135	71	22.3385100703713	46.776392	17.577746	5118.510487	642.38725	117.099993	34.45957	1.9	16.3	4.914237207	74
1368	0	non-flat	48	85	22.2240208877285	67.556317	24.898776	5831.957395	512.237552	123.972061	71.98151	0	3.789	4.565265224	69
1369	0	non-flat	116	86	26.6138098542679	57.983609	23.401387	7815.116546	1310.077921	594.439973	117.8435	3.5	27.3	9.609501956	62
1370	0	non-flat	131	131	41.385600976205	80.190208	36.959681	15934.317771	3484.254808	1276.181818	223.146208	NA	NA	11.22784996	56
1371	0	non-flat	92	161	46.238558909445	87.169238	64.727123	20007.065988	6815.711312	1924.981078	629.072233	4.8	33.025	10.43090638	54
1372	0	non-flat	27	93	28.425	56.267427	22.891969	7981.161267	1281.350269	284.380694	85.037912	-0.3	12.05	7.713966041	59
1373	0	non-flat	94	162	52.4707012487992	122.50649	37.416579	15064.933784	3457.700526	1058.73069	234.316415	3.2	3.6	10.85412679	53
1374	0	non-flat	52	81	22.0006985679357	47.445682	35.006374	5582.700473	1367.147265	493.193119	232.827798	-4.1	13.014	6.35378427	59
1375	0	non-flat	10	73	23.338686550043	64.511182	21.053403	4906.319118	208.28373	72.102617	44.88287	0.6	0.686	2.363375794	67
1376	0	non-flat	29	119	31.5204646017699	86.036918	23.433792	9994.097703	1248.026433	335.530886	59.428149	-1.4	5	7.797767465	48
1377	1	non-flat	36	71	24.891331501374	59.231296	40.736217	4199.383682	223.124486	65.076506	47.795874	3	0.697	1.069903594	83
1378	0	non-flat	121	205	65.8462365591398	159.813	45.079645	37594.029557	4060.273859	1082.687893	215.609831	NA	NA	10.345878	48
1379	0	non-flat	81	85.80708	25.189285	66.825783	30.324609	5756.973223	691.559404	193.023324	104.50908	-1.2499	3.616667	5.35	66
1380	0	non-flat	25	53	16.6722959388822	40.039656	15.763568	2857.401258	307.699444	110.175055	29.214737	NA	NA	4.371932952	74
1381	0	non-flat	177	153	39.5450560155869	123.844097	35.201761	16644.933361	2157.429461	1065.387878	249.798343	2.2	11	10.04775992	66
1382	0	non-flat	20	101	24.4155095624836	95.048212	12.413042	8236.950087	370.035961	117.522619	23.616874	-0.6	1.58	4.252617923	74
1383	0	non-flat	13	84	22.9996595165135	68.954749	15.667376	5011.805885	481.220204	111.589205	28.733308	NA	NA	5.185512733	60
1384	0	non-flat	79	84	19.0252560932533	77.484996	14.116751	5087.182632	421.698938	79.653638	36.105981	0.6	0.422	2.988642179	84
1385	0	non-flat	74	196	39.2591623036649	100.330734	75.154202	27814.851101	7579.921933	2213.697989	576.596845	5.3	28.2	7.96951761	47
1386	0	flat	0	56	16.4688065099458	42.898639	36.302003	3890.746553	135.615517	171.980392	184.225376	0.4	0.946	-1.504726216	74
1387	0	flat	0	60	17.3401739130435	48.036204	21.690795	2969.826028	309.726969	115.262917	41.215752	5.9	5.2	4.04648666	61
1388	1	non-flat	59	77	19.41953762466	61.392411	19.256591	5933.044798	548.783625	211.192308	55.676047	NA	NA	5.923667565	74
1389	0	non-flat	99	129	43.7426778242678	110.412095	18.56277	12680.06946	1414.217029	503.55096	68.622035	-3	14.55	8.449474352	67
1390	0	non-flat	13	109	32.7413360120542	77.863318	26.520835	13151.2847	1951.395055	347.887498	109.642759	-2.8	7.888	7.998354335	52
1391	0	non-flat	62	95	18.132610701107	79.763308	13.202406	2549.395384	568.186227	166.970092	22.55231	0.5	1.6	5.287411262	63
1392	0	flat	0	48	11.899564586357	30.737116	13.636669	1964.556644	167.147985	80.796561	20.724985	-0.1	1.292	3.608308471	66
1393	0	non-flat	156	93	25.8245347512343	66.90498	24.448744	7232.999641	1492.872226	623.096766	88.539625	1.8	4.7	8.052632586	64
1394	0	non-flat	96	139	47.2151315789474	98.365262	38.144319	17340.086296	2869.356651	950.428999	308.416681	NA	NA	12.89013079	60
1395	0	non-flat	4	95	29.594647776466	66.21355	55.182233	7069.211567	1220.925499	571.770737	423.557253	-6.7	9.4	4.862542204	61
1396	0	non-flat	98	164	50.6188976377953	108.419886	60.500548	19188.652504	4465.193105	1698.417071	547.212625	0.7	15.02	11.59826314	49
1397	0	non-flat	24	94	21.9649245878639	48.050301	37.829731	7561.221631	2131.794626	388.640426	235.097435	-1.6	23.1	10.34841236	53
1398	1	non-flat	145	69	22.6256146101616	53.871965	14.344906	3473.332792	354.844627	139.844265	24.463726	-0.1	2.91	4.365895501	79
1399	0	non-flat	37	118	31.4495741819812	74.891976	36.063958	13560.01869	1946.539693	607.949426	200.008884	NA	NA	8.630103504	57
1400	0	non-flat	4	95	29.856	74.160498	21.008348	5245.192465	1406.569177	282.857796	61.543756	-2.1	9.41	6.313057192	54
1401	0	non-flat	61	46	13.3565812463599	33.325095	22.664013	1972.509556	242.315037	91.580421	61.365056	-1.5	2.929	3.383291316	74
1402	0	non-flat	62	108	36.6989498249708	82.412294	43.355131	13208.956607	1580.850889	484.932811	233.647246	-3	6.561	8.104858743	53
1403	0	non-flat	52	119	30.6456456456456	85.356817	38.186972	12556.29553	2101.098892	793.28982	211.519552	NA	NA	11.23544272	45
1404	0	non-flat	2	135	30.0144628099174	119.73254	45.619111	33605.695192	3365.304248	2354.582351	566.2433	-1.3	18.1	-7.2979932	53
1405	0	flat	0	154	34.4449127031909	118.249777	35.996703	26143.474801	2272.242503	382.231705	150.981087	0.7	2.327	3.685164166	51
1406	0	non-flat	43	79	24.3517705589699	55.968551	28.857601	3916.933784	881.711445	220.314668	127.588966	NA	NA	8.050889976	70
1407	0	non-flat	32	122	37.1957994579946	78.389573	39.252733	13617.600752	2502.018384	611.318765	188.080119	-0.7	28.3	10.04159881	46
1408	0	non-flat	10	115	25.5489417989418	73.541891	34.235587	15023.978925	3622.107115	623.539581	141.06186	NA	NA	7.10053528	52
1409	0	non-flat	82	87	31.4229053049083	65.952062	22.37321	5932.111888	1457.191668	346.633198	60.214436	-6.5	5.6	6.894083384	59
1410	0	non-flat	118	91	18.0690359477124	58.867557	18.312525	5473.135625	1142.249898	269.050108	51.428557	NA	NA	6.248715102	65
1411	0	non-flat	2	111	19.2413185707096	91.33562	27.789486	16818.943089	352.783142	53.9765	81.756679	-0.4	2.967	3.223085353	62
1412	0	non-flat	101	88.110806	31.075174	58.524074	21.292079	6867.010864	1493.857037	281.532366	96.689068	-1.1308	12.130769	7.24	69
1413	0	non-flat	20	80	27.4371184371184	65.856191	14.572571	3436.695734	645.001845	146.924504	41.273361	NA	NA	5.966237696	62
1414	0	non-flat	140	142	47.0822093770071	112.018106	29.245696	15592.262614	2619.590476	1040.116875	146.993655	NA	NA	11.33573116	61
1415	0	non-flat	5	136	42.9002123142251	110.454615	29.215981	14084.848215	1367.857524	351.20724	142.231191	-1.8	8.729	6.197861449	51
1416	0	non-flat	196	144	41.4370179948586	90.387583	33.356101	18869.867091	8015.824205	490.121554	115.776625	-4.2	-7	8.825877943	50
1417	0	non-flat	54	135	41.6413743736578	74.471267	90.303755	15627.276456	3777.600943	2042.415399	1311.621058	3.1	3.333	-2.126514405	61
1418	1	non-flat	212	58	17.3364236329353	37.803154	20.786429	3601.240458	732.664654	393.682178	56.159798	-1.8	4.802	2.222999606	89
1419	0	non-flat	142	83	27.4911111111111	59.349398	18.101662	5166.024489	839.160413	189.279845	53.257726	NA	NA	5.463326358	80
1420	0	non-flat	206	132.014532	42.010372	101.078365	40.161494	19777.372261	2445.982046	858.341752	285.654772	0.0463	2.291176	4.69	71
1421	0	non-flat	128	89	23.7394894894895	60.370066	38.137315	5217.081126	1290.30229	242.402135	156.236291	-2.2	10.267	6.975185447	66
1422	0	non-flat	57	51	13.5483783417017	44.067049	13.171734	2465.900212	161.29499	30.543362	38.33403	-0.3	0.608	3.855187182	77
1423	0	non-flat	58	74	24.8193011647255	50.23003	21.224858	4688.970151	818.104824	188.035431	52.50148	2	3.529	5.568926223	56
1424	0	non-flat	115	86	25.8701923076923	53.963854	25.973939	8454.65289	1970.14275	227.411379	98.068324	0.3	3.614	5.346793416	63
1425	0	non-flat	39	96	23.2648530331457	76.307116	34.680903	5598.634242	855.633403	344.611818	144.34073	NA	NA	6.2642462	58
1426	0	non-flat	24	54	16.8580067731011	47.183523	9.960457	2273.712022	316.940805	55.977449	9.443802	NA	NA	3.792447048	82
1427	0	non-flat	0	171	35.9045667447307	146.162663	72.488855	10952.648293	1188.493726	431.291055	271.904667	NA	NA	12.42978445	60
1428	0	non-flat	139	100	31.6984375	66.939817	40.01518	9361.214215	2255.474618	678.766873	382.791574	0.4	2.103	-3.375071726	66
1429	0	non-flat	83	67	15.5763400531333	52.309995	16.185838	4319.84479	787.600246	196.544857	67.346075	-2	2.958	4.72595166	69
1430	0	non-flat	100	122	28.7275693311582	83.001424	33.961934	12713.064157	2929.848939	905.065443	161.239063	NA	NA	9.874219862	56
1431	0	non-flat	26	55	12.7117158671587	28.230645	51.21868	1432.694252	451.807517	120.480427	192.427418	2.2	6.3	5.725678543	79
1432	0	non-flat	86	109	28.2459865354738	54.682865	58.928264	7947.508128	3163.691915	825.732026	420.223271	-0.7	25.8	7.579907018	54
1433	0	non-flat	0	33	9.3434822723079	22.055304	7.496614	1033.786922	117.779653	7.960188	4.642775	1	2.4	2.268425006	107
1434	0	non-flat	97	97	29.8513700525879	85.102357	18.040846	8598.3483	925.529624	317.179124	81.752607	-4.4	25	6.874373969	76
1435	0	non-flat	106	105	33.6012847965739	76.916142	31.482311	11729.666215	2341.779734	736.011868	112.697667	-2.8	37.5	8.281249345	57
1436	0	non-flat	92	107	29.2255039849977	64.40303	33.20793	8841.678116	1864.505653	412.070757	116.69701	1.5	28.5	7.319921795	52
1437	0	non-flat	112	161	43.3880499015102	116.546983	61.32582	31373.78727	6266.404642	999.410225	425.636703	-5.2	32.7	2.570404001	54
1438	0	non-flat	68	81	20.7358216190015	61.646971	18.832511	4429.930036	399.899761	65.409713	40.072229	NA	NA	4.292217813	72
1439	0	non-flat	13	53	16.315142198309	35.156495	19.244195	2560.081384	527.660873	128.129876	74.101604	-0.5	2.538	4.49623442	63
1440	0	non-flat	22	98	28.1969519343494	82.973093	24.014477	10873.907903	799.998748	141.758043	163.113761	NA	NA	7.382747465	62
1441	0	non-flat	91	92	30.1091822750114	73.160356	21.11205	6140.065925	1016.079809	201.839072	49.909209	NA	NA	4.22813757	65
1442	0	non-flat	134	83	21.7518365472911	57.982363	24.886856	7246.42133	1026.791038	297.072144	164.138633	-2.3	8.142	8.288450251	67
1443	0	non-flat	2	82	18.2463054187192	73.592528	13.347108	3387.708813	316.053408	93.306008	29.640585	NA	NA	4.080538429	71
1444	0	non-flat	141	105	23.8242960204794	73.802959	16.9661	13404.311719	1971.933829	193.793425	34.506397	NA	NA	4.56532986	70
1445	0	non-flat	0	60	18.3209288478714	36.623347	17.717169	2649.443261	432.550875	91.22074	55.32934	NA	NA	5.58263396	74
1446	0	non-flat	109	152	12.6955313472655	124.318851	11.66658	21537.764189	402.645479	87.256161	22.723159	NA	NA	3.86545332	90
1447	0	non-flat	50	105	27.3070539419087	60.954039	44.982828	11043.231495	1775.214543	490.784439	233.376269	-1.5	7.05	6.938301196	52
1448	0	non-flat	59	54	15.1520691040579	38.816008	13.671276	1744.36244	598.444042	101.134624	30.235715	NA	NA	4.766234408	71
1449	0	non-flat	44	94	30.6027027027027	66.120093	23.949513	8060.792161	2058.890513	504.451489	85.938979	NA	NA	8.67364715	57
1450	0	non-flat	54	97	30.7916194790487	71.928546	23.960395	9069.872251	1051.754399	393.453252	110.390693	NA	NA	7.64922975	61
1451	0	non-flat	95	91	27.7127403846154	52.135043	19.714504	6258.731132	1370.309475	273.290459	72.63418	NA	NA	7.435570777	67
1452	0	non-flat	7	107	31.4318529862175	84.755204	30.367066	8550.465906	985.647623	181.886649	110.262933	-0.2	5.267	4.815000169	58
1453	0	non-flat	152	126	32.9579093432007	48.128898	37.985042	12564.113651	4705.710703	1169.972574	219.438326	-8.6	32.05	8.808714429	54
1454	1	non-flat	273	99	28.7100494233937	55.260377	34.512568	8305.372569	2851.192747	654.316098	139.943138	-2	13.675	7.05553062	67
1455	0	non-flat	22	89	28.8018049288442	67.954047	22.364944	6859.690218	916.276842	253.184938	94.044303	-0.7	5.794	8.515405414	57
1456	1	non-flat	19	41	11.5836475673687	31.256902	29.544934	911.417545	113.449112	39.910891	80.412613	0.2	0.626	2.801452055	90
1457	0	flat	0	41	13.7468647764449	27.763059	19.564327	1443.494473	190.889405	67.013642	54.439729	1.9	5.767	2.213326964	70
1458	0	non-flat	230	107	25.2921563268653	86.220494	22.312625	7442.85623	1193.449379	377.778826	77.02288	3.2	3.64	6.28433291	73
1459	0	non-flat	41	143	47.1092783505155	119.024272	31.637013	14919.071134	1597.075212	305.436486	114.974885	-2.1	6.094	4.287079961	64
1460	0	non-flat	103	141	46.5021897810219	82.053243	78.781356	15704.924417	4257.236089	1788.044371	997.254754	NA	NA	10.29916971	48
1461	0	non-flat	62	148	39.5706084959816	102.637841	40.390169	15241.931925	2439.870854	655.347224	171.341847	NA	NA	8.181301908	54
1462	0	non-flat	162	127	40.3537037037037	61.656578	84.315259	12748.523664	5734.568184	1995.269473	878.765907	8.1	12.6	2.992054282	55
1463	0	non-flat	281	66.198078	16.071005	42.037453	10.483773	2787.932229	724.684264	32.439066	12.575	-0.0952	0.021818	3.16	79
1464	0	non-flat	155	89	23.3759664948454	58.434576	36.573551	7040.720582	1015.697537	432.191715	194.916784	NA	NA	8.880101889	67
1465	0	non-flat	5	124	30.1070833333333	108.780572	26.09161	13592.005578	851.679569	235.672665	164.257144	-1.5	3.2	7.889735602	64
1466	0	non-flat	49	65	16.7547429620563	56.817334	13.352906	2656.573159	203.271886	54.655217	24.481581	-0.6	2.267	3.944061985	90
1467	0	non-flat	66	102	28.4532418952618	75.104863	30.653021	6019.149163	1197.163679	282.128052	102.284269	-2.1	3.705	4.34582123	64
1468	0	non-flat	34	116	25.6169072164948	74.619993	28.990794	9716.164083	1685.765128	705.593012	161.921321	NA	NA	6.886399813	49
1469	0	non-flat	163	100	31.0292492687683	88.573116	17.790548	9391.768271	613.250305	169.693173	29.04803	-0.5	6.1	5.897373671	75
1470	0	non-flat	0	73	20.3186905428092	55.863764	16.956665	4527.629434	609.61629	165.582797	36.367288	-1.2	6.825	5.130751248	62
1471	0	non-flat	247	129	38.7162162162162	99.502006	38.78783	21166.481673	3781.990005	990.539158	310.561967	-2.1	9.007	5.479433733	63
1472	0	non-flat	52	62	20.2009269356598	42.591399	17.287261	2686.455971	613.635387	190.669664	37.112972	-0.7	5.083	5.208348676	68
1473	0	non-flat	141	120	38.5061019382627	89.591307	15.571851	11922.363078	1909.13178	435.729665	68.008056	-6.4	4.875	6.790458849	73
1474	0	non-flat	51	36	10.6516925310827	20.159242	12.205142	1244.106685	220.849932	28.256547	29.790776	0.1	0.662	3.377804576	85
1475	0	non-flat	84	54	17.4013232514178	32.770672	11.117572	2168.943847	567.919436	92.194869	17.371782	NA	NA	4.429319713	69
1476	0	non-flat	65	126	38.4784172661871	101.904748	20.013161	13777.557152	1278.903304	315.814956	88.461868	NA	NA	7.540336375	64
1477	0	non-flat	106	137	44.4807056229327	108.231921	31.352162	13569.531896	2447.351468	948.033143	176.640315	NA	NA	11.21092065	56
1478	0	non-flat	88	92	22.4782953943886	79.1953	16.534385	6895.154611	451.915652	105.995615	42.737451	NA	NA	4.558488303	73
1479	0	non-flat	31	61	16.0705565529623	40.588176	12.614079	3506.166361	339.271508	72.858782	19.923018	-1	3.2	3.899591896	70
1480	0	non-flat	39	82	22.4664490388103	60.309278	25.578562	4089.009187	894.673431	283.830306	80.088522	NA	NA	7.907307939	52
1481	0	non-flat	238	98	33.5269761606023	68.634363	20.618613	8291.093171	2253.549913	1180.637902	140.52129	-0.1	17.9	8.620539012	76
1482	0	non-flat	0	69	16.9071934401789	57.186481	14.17461	10599.299226	440.766041	44.326398	9.702176	NA	NA	3.691946725	76
1483	0	non-flat	86	68	16.6172996547338	43.701337	16.271099	2777.552485	725.452997	221.642911	30.118757	-0.8	4.329	5.157289295	64
1484	1	non-flat	127	148	51.5965092402464	95.444071	34.923688	20362.962378	2402.785319	409.799188	94.02131	0.2	7.482	7.279573292	66
1485	0	non-flat	45	78	24.4975804155992	55.749696	17.76598	5399.724232	1073.064428	168.989151	64.334378	3.2	0.799	-0.9540348	63
1486	0	non-flat	30	117	27.4299516908213	96.494261	40.699484	9073.476784	1448.449039	292.269733	185.120312	-0.9	14	7.201667375	58
1487	0	flat	0	46.38516	12.350906	31.087854	18.615689	1247.890965	96.391693	44.589448	40.170735	-0.5874	2.428571	3.16	71
1488	1	non-flat	0	107	19.1298389035826	100.309754	32.614647	9147.979077	249.070108	189.597217	204.921195	1.7	4	-1.984943505	61
1489	0	non-flat	62	85	24.3081868838405	88.798551	15.267019	12265.665985	792.083975	138.331236	34.286735	-0.4	8.6	5.997193361	70
1490	0	non-flat	204	99	28.3786324786325	58.134784	44.969226	10528.024117	3583.1677	1266.51438	266.025683	-5.7	12.5	4.821981006	68
1491	1	non-flat	14	90	20.9566699123661	75.878209	23.622547	5593.199742	385.511114	73.887646	111.107843	-0.8	1.953	3.170053381	78
1492	0	non-flat	0	58	17.0512396694215	41.742389	19.061735	3287.757125	296.882088	63.392048	36.103372	0.4	4.6	3.698935263	64
1493	0	non-flat	20	99	27.8890807078118	72.935537	41.148003	7743.131501	1521.514938	305.429649	202.50995	-2.8	18.138	6.583305045	52
1494	0	non-flat	40	115	34.2918304936654	62.635958	53.654817	13773.261855	2889.514889	1187.642964	657.344721	-4.5	21.5	9.823457484	62
1495	0	non-flat	5	55	12.6223807905765	41.882946	20.12092	2317.453931	167.044274	55.370713	32.992719	-0.6	1.111	3.378033938	91
1496	1	non-flat	40	159	51.6827309236948	121.250367	40.058993	15824.936802	3239.468622	584.511296	203.174056	-11.7	28.9	8.376494868	50
1497	0	non-flat	6	60	17.7145794776887	42.459828	16.769596	3055.848262	507.571676	105.008179	26.00723	-0.7	2.064	3.534284145	64
1498	0	non-flat	48	105	35.3685085168259	88.632382	22.280579	7213.922061	742.023032	122.409785	81.721377	-1.8	0.267	5.194352839	63
1499	0	non-flat	84	79	18.4000701262272	68.384284	15.036024	5705.052362	531.187309	111.618133	45.059144	-0.9	3.674	5.23010681	73
1500	0	non-flat	140	79	21.886	51.562953	22.929076	3974.740274	810.322824	244.949425	66.51431	-0.6	5.993	6.420451586	64
1501	1	non-flat	3	85	30.5130510440835	73.793988	14.931849	4198.916366	211.808495	21.913438	16.138045	0.4	1.252	2.551575119	80
1502	0	non-flat	214	128	30.0669061517737	57.524303	44.781818	14942.128182	3142.186618	1372.549834	239.595826	NA	NA	8.410499443	53
1503	0	non-flat	43	106	33.6042452830189	85.003338	28.132098	10839.113796	981.414506	361.977956	83.764839	NA	NA	5.908434928	62
1504	0	non-flat	108	86	24.4794769342535	43.219031	18.903777	7428.349405	1658.66798	513.512899	49.899253	-2.4	5.477	6.963614113	65
1505	0	non-flat	76	114	28.5270188221008	97.97556	13.311672	9817.872207	865.86542	110.923197	16.039486	-0.3	2.334	3.13957828	76
1506	0	non-flat	83	109	33.3908045977011	84.073311	32.54028	9795.746802	1688.570972	339.798832	110.379442	-1.6	11.367	5.337523011	62
1507	0	non-flat	16	108	29.6163003663004	79.567714	52.67095	10371.533334	1157.005612	895.35921	649.388772	1.6	9.64	4.763574703	68
1508	1	non-flat	160	50	11.7961842717543	23.807188	20.580833	1483.351826	669.475388	233.912694	66.976553	-2.2	4.5	3.364182961	80
1509	0	non-flat	79	155	38.4131386861314	119.541047	39.989997	22491.01139	3719.555424	844.656815	225.329336	-5.9	39.05	9.503363935	52
1510	0	non-flat	135	68	18.7529160186625	38.393224	19.249878	5338.285683	876.661402	241.02418	26.144331	-5.3	7.45	3.133171806	74
1511	0	non-flat	0	78	21.7991681521093	71.53684	17.450986	3119.155798	209.423844	65.36555	50.373748	0.5	1.475	3.409183026	64
1512	0	non-flat	77	61	15.4094240837696	42.236792	19.58075	2741.821629	442.386221	100.053794	67.503798	NA	NA	3.982178949	75
1513	0	non-flat	67	60	16.798524914553	47.091739	10.163983	2851.297303	345.913619	41.845034	10.300162	-0.5	10.9	3.040356425	73
1514	0	non-flat	92	77	22.2171399849208	46.272106	54.88221	6639.991791	1425.688428	704.089049	623.369432	0.6	4.683	2.920001488	64
1515	0	non-flat	43	136	38.2340983606557	102.729797	36.034086	19257.46155	2775.551821	737.98327	161.727561	NA	NA	9.944385893	49
1516	1	non-flat	111	102	25.3327233912778	79.201896	19.997484	8046.753681	1004.666822	305.01146	54.104616	-2.9	2.65	6.042133214	64
1517	0	non-flat	27	68	18.3127127127127	54.895823	13.838722	2866.856904	415.967281	89.833088	16.138892	NA	NA	4.190833745	70
1518	0	non-flat	65	95	25.6917495296963	51.926787	26.698419	7617.561084	2131.03419	440.049434	179.017608	-6.4	26.54	10.08257471	69
1519	0	non-flat	172	97	25.647892313142	55.138923	25.793091	10435.617856	2640.181724	619.108266	94.439174	-4.6	25.9	7.733969098	60
1520	0	non-flat	74	87	20.0752199829691	50.233417	26.150942	5297.976126	819.911003	186.943593	130.657508	1.4	8.5	7.869642208	65
1521	0	non-flat	132	85	26.941042047532	65.032083	18.624987	6872.226912	1417.400977	332.852686	38.859758	NA	NA	7.456680949	70
1522	0	non-flat	25	251	51.9333333333333	229.552334	47.386384	70930.788089	3930.997946	1946.267924	504.621119	0.1	2.475	3.512627509	57
1523	0	non-flat	220	115	29.016202888341	74.714331	26.29632	8894.993745	2674.302922	456.957135	122.590091	NA	NA	8.305275545	67
1524	0	non-flat	67	124	37.0885675553547	103.01387	25.170263	8842.819154	1131.41474	295.964169	123.952159	2.4	6.267	7.09924252	63
1525	0	non-flat	5	81	21.9378151260504	54.543113	22.531118	5545.507157	665.634106	90.391323	99.213271	0.5	1.115	-2.388531738	71
1526	0	non-flat	144	162	33.4814257028112	108.887097	37.044356	12576.039549	2968.178076	875.617139	228.669112	NA	NA	10.85591911	54
1527	1	non-flat	0	68	22.4786351060559	54.518096	14.984796	3637.52384	393.498014	78.902104	26.639692	-0.1	1.098	4.306761822	56
1528	0	flat	0	52	13.276095311299	37.287105	10.736942	11483.669858	279.765401	26.643626	8.806048	-1	8.6	3.396830998	85
1529	0	non-flat	21	49	11.8743663213577	32.001225	39.211852	1639.655083	516.441706	68.193555	119.82099	0	1.161	3.326358064	90
1530	0	non-flat	160	126	25.2335640138408	89.975469	35.083655	9895.421489	2229.631009	431.698684	232.405781	NA	NA	6.576653728	62
1531	0	non-flat	33	42	9.00607511045655	30.224763	14.590042	1694.201561	231.500748	40.626007	23.791777	NA	NA	2.317589599	68
1532	0	non-flat	44	47	9.4651968503937	29.913236	15.852705	1409.18086	353.883341	110.194549	31.345664	NA	NA	3.667009087	73
1533	0	non-flat	193	71	15.9144295302013	57.308187	10.229613	6076.553426	1132.407971	96.217105	18.186227	-0.4	0.803	2.734004795	76
1534	0	non-flat	105	79	15.8462686567164	58.12262	13.884239	4249.58625	687.608059	143.442422	31.938607	NA	NA	4.438543967	66
1535	0	non-flat	142	82	17.3288643533123	50.373455	20.796227	4824.169145	1223.130555	375.091761	51.084665	NA	NA	5.592097681	67
1536	0	non-flat	80	125	38.4914454277286	67.747479	42.443803	11487.066284	3061.337515	628.359146	330.777597	1.9	6.527	5.412732281	59
1537	0	flat	0	44.553614	10.781286	32.869632	12.759227	1764.537223	135.498625	19.312424	17.133403	-3.3058	7.7	4.53	85
1538	0	non-flat	165	116	35.6007522837184	90.397265	34.673529	10566.909554	1566.365189	532.051532	189.660338	NA	NA	6.637284107	58
1539	0	non-flat	221	101	27.7785651018601	63.533068	22.617346	8998.407137	1697.292455	423.875642	120.736241	0.7	4.5	8.236204935	71
1540	0	non-flat	28	88	23.7952997275204	67.686458	18.156067	6988.199505	811.557183	167.208639	46.819335	-0.1	1.267	5.177313866	57
1541	0	non-flat	8	99	28.227332457293	68.554155	48.538493	7644.381249	1697.342803	519.306885	171.566895	-0.4	2.945	-4.103283166	60
1542	0	non-flat	25	147	41.8618677042802	76.470566	103.79082	28015.041798	3859.485639	1879.31196	685.513952	NA	NA	18.07654748	57
1543	0	non-flat	161	117.413439	30.41947	70.202734	49.75976	10798.575617	2498.720138	915.634415	322.163916	-0.572	4.622727	6.62	58
1544	0	non-flat	133	105	38.0894886363636	72.849109	23.668375	9104.487832	1801.376009	545.656334	106.021035	NA	NA	8.634052777	65
1545	0	non-flat	102	112	28.7080091533181	78.871027	36.222101	11034.931922	2086.084529	671.394828	337.473598	NA	NA	9.382258379	63
1546	0	non-flat	109	83	27.3298969072165	56.451924	18.073479	5075.897061	1189.969392	285.361536	55.753126	-2.1	7.542	6.909409294	68
1547	0	flat	0	94	17.0093965337231	85.160939	13.353461	4204.995984	135.215842	32.091064	19.4635	1.1	4.925	2.548322427	72
1548	0	non-flat	24	129	31.234185169669	110.711131	33.396649	19230.726404	1264.662183	543.95141	272.275936	0.2	5.538	7.697019162	50
1549	0	non-flat	91	90	28.4048231511254	59.840957	27.21828	7348.085998	1111.796989	263.488613	84.531881	NA	NA	5.673684351	66
1550	0	non-flat	40	97.155798	31.275332	81.872085	17.467627	6383.356806	817.623579	219.997243	55.597777	-0.0717	6.95	5.95	66
1551	0	non-flat	59	136	32.1214351425943	118.373664	24.27661	12525.067711	1280.434887	235.844568	156.305042	2.5	6.2	9.382826303	64
1552	0	non-flat	93	60	15.942409144197	44.273804	10.387952	1942.577882	254.940419	69.012145	15.456857	NA	NA	3.34418038	98
1553	0	non-flat	135	96	29.349636483807	63.659682	39.885984	9187.458292	1713.67432	492.976116	281.618967	NA	NA	6.185298721	66
1554	0	non-flat	138	101	23.7022048562657	75.956077	33.802331	12125.121247	2634.645565	481.916158	270.275975	-0.9	5.3	6.250916693	59
1555	0	non-flat	103	86	21.2054755043228	65.991787	17.256792	5063.552141	794.979853	149.903728	31.424064	-1.8	5.943	5.720195678	59
1556	0	non-flat	121	154	45.130300693909	110.463015	30.637242	19014.23081	3433.85965	1130.251845	187.718315	NA	NA	10.68939155	58
1557	0	flat	0	51	16.1833282535812	46.213425	23.895273	1372.506489	49.511959	14.042044	36.002111	1.3	0.81	2.89687129	82
1558	0	non-flat	306	106	30.3587394650055	64.167713	32.173287	13749.959669	5515.725533	859.2089	249.871007	-0.8	5.5	7.880319802	69
1559	0	non-flat	97	111	23.4267047774602	99.621131	16.177435	8308.787202	732.820462	209.04806	24.106222	2.8	10.2	4.906783981	74
1560	0	non-flat	101	76	19.2246707874227	56.306583	15.77051	5080.756768	671.285217	139.369673	26.811462	NA	NA	4.380125785	67
1561	0	non-flat	137	86	27.3053053053053	70.189312	14.779213	7217.577664	805.69752	400.710696	58.007079	-3.1	12.967	5.8907646	82
1562	0	non-flat	7	48	12.7269503546099	36.878693	12.304319	1182.228796	132.668958	37.765705	44.337086	-0.5	8.7	5.156312048	79
1563	0	non-flat	65	111	23.4444821731749	65.189145	22.554407	10180.710148	2111.088088	545.51397	72.48159	NA	NA	8.693750548	54
1564	0	non-flat	134	75	21.851607347876	49.819919	17.511877	4918.760211	1830.608994	326.973191	38.706394	0.4	14.9	5.992042116	69
1565	0	non-flat	180	121	33.914691943128	73.456898	40.241581	13430.785157	1573.757395	604.515924	124.057654	12	23.5	10.96707734	56
1566	0	non-flat	67	120	32.9390243902439	57.006888	59.980412	14971.481174	4224.516855	1272.671033	682.428853	NA	NA	12.5080865	51
1567	0	non-flat	0	90	25.7909407665505	41.131688	51.990221	6605.511233	990.827984	427.252121	590.807673	-0.5	3.14	3.221836413	66
1568	0	flat	0	53	14.1334612222527	44.617221	16.501435	9421.047247	650.879201	55.284256	21.149765	NA	NA	3.398700643	70
1569	0	non-flat	26	111	27.7566462167689	98.814355	31.651155	8526.589508	1078.320509	316.691197	140.079139	3.5	7	7.198292404	58
1570	0	non-flat	167	105.306174	32.887731	82.796381	17.590359	11815.026623	2121.38217	439.881368	36.435637	1.2553	10.35	6.04	73
1571	0	non-flat	17	79	21.4576098059244	56.562968	28.282843	6332.515689	697.917471	267.431255	72.974617	-1.4	9.014	5.57976677	70
1572	0	non-flat	27	76	25.6927536231884	64.068052	21.003121	4141.937189	423.462019	130.35008	68.493954	-0.4	1.64	-12.07234777	64
1573	0	non-flat	40	109	23.0418282548476	86.784872	13.922183	6098.514072	1036.566825	141.112116	26.985923	-3.1	9.4	4.570331559	59
1574	0	non-flat	79	87	19.8920745069394	66.891495	15.440257	6809.08805	929.587778	204.408695	54.456187	0.3	6.65	5.491250827	76
1575	0	non-flat	40	97	31.4389110225764	79.458994	17.530712	6610.71399	1129.066523	307.812951	59.443295	-2.5	6.1	5.370061576	68
1576	0	non-flat	175	64	17.4630171333055	31.29726	43.64557	3715.467385	992.712191	1445.928302	313.207081	-1.4	4.458	7.658404081	58
1577	0	non-flat	100	63	20.2453416149068	47.232553	17.733617	2915.833892	476.62996	229.322555	34.454287	-3.8	14.9	4.268734565	73
1578	0	non-flat	164	78	23.3888054094666	51.587978	26.867632	5300.753762	1024.001061	729.257111	84.66744	NA	NA	7.372128434	68
1579	0	non-flat	171	137	39.1230082855322	78.194771	34.074898	19395.121265	3450.332465	1170.112155	217.478325	NA	NA	12.49539123	56
1580	0	non-flat	150	143	28.2352941176471	94.78609	56.393169	16935.945471	3844.852329	1756.431713	535.835519	NA	NA	7.684057098	59
1581	0	flat	0	130	30.8795031055901	93.737599	27.681553	8420.223222	1163.030825	221.226987	94.655323	-1.2	3.874	5.26775905	47
1582	0	non-flat	103	143	44.7279171210469	102.750573	38.954583	13371.689202	3302.087206	1035.261083	274.859853	-1.9	10.906	8.174489824	61
1583	0	non-flat	159	79	22.8502743663444	57.328129	16.438993	4964.315306	827.653331	277.375213	58.092351	-4.2	12.848	7.748442624	81
1584	0	non-flat	12	102	33.52752954742	78.371325	15.608805	6148.334176	426.381644	160.316276	40.829435	-0.4	1.906	4.633960858	92
1585	0	non-flat	39	75	12.7199701102186	38.511536	31.515061	4035.031409	1279.97318	507.102055	300.946431	2.7	3.073	2.487729362	62
1586	0	non-flat	119	58	13.1642778390298	41.770224	13.143908	1730.403293	336.803746	54.890925	21.734233	NA	NA	4.393125432	80
1587	0	non-flat	0	94	20.7437205651491	73.248209	26.40561	11819.622386	592.593004	109.642143	67.197906	0	1.567	4.465383938	58
1588	0	non-flat	81	129	33.0067252974651	96.445625	34.041362	13328.420722	2429.237071	728.992842	140.633546	-3.8	19.2	5.986253424	57
1589	0	non-flat	112	86	19.9274316939891	47.222831	56.433822	6622.56855	1801.137063	1559.78508	732.43067	0.4	5.174	2.893264653	76
1590	0	non-flat	71	232	51.5783320342946	223.315128	54.94345	43546.000657	1857.795422	859.336056	500.636743	-0.4	24.5	7.099917855	54
